# Supplementary material for: 2-Chloro-N-(2,5-dichloro­phen­yl)acetamide
Source: Acta Crystallogr Sect E Struct Rep Online. 2009 May 29;65(Pt 6):o1445. doi: 10.1107/S1600536809019898 (PMC2969621; doi:10.1107/S1600536809019898)
Supplement: Supplementary file 2 [file e-65-o1445-Isup2.hkl]

# 
# h,k,l, Fc-squared, Fo-squared, sigma(Fo-squared) and status flag 
# 
data_I
_shelx_title ' GA14 P-1' 
_shelx_refln_list_code          4 
_shelx_F_calc_maximum      149.09 
_exptl_crystal_F_000       240.00 
_reflns_d_resolution_high  0.8001 
 
loop_ 
 _symmetry_equiv_pos_as_xyz 
 'x, y, z' 
 '-x, -y, -z' 
 
_cell_length_a     7.4920 
_cell_length_b     8.4960 
_cell_length_c     8.9880 
_cell_angle_alpha  69.680 
_cell_angle_beta   67.540 
_cell_angle_gamma  66.670 
 
_shelx_F_squared_multiplier     1.000 
 
loop_ 
 _refln_index_h 
 _refln_index_k 
 _refln_index_l 
 _refln_F_squared_calc 
 _refln_F_squared_meas 
 _refln_F_squared_sigma 
 _refln_observed_status 
   2   0   0        1.20        2.12      0.73 o 
   3   0   0     1414.78     1379.91     18.69 o 
   4   0   0     1144.26     1177.23     12.05 o 
   5   0   0       76.58       73.52      4.22 o 
   6   0   0        7.27        4.87      1.86 o 
   7   0   0       15.67       13.51      2.52 o 
   8   0   0       38.30       41.65      6.50 o 
  -7   1   0       17.30        8.16      4.85 o 
  -6   1   0       37.68       40.56      3.46 o 
  -5   1   0       15.56       16.83      2.16 o 
  -4   1   0       16.46       12.75      1.60 o 
  -3   1   0      295.51      305.62      5.31 o 
  -2   1   0      221.32      218.79      3.67 o 
  -1   1   0      261.59      279.65      3.32 o 
   1   1   0        1.04        0.78      0.58 o 
   2   1   0     2399.28     2499.94     18.58 o 
   3   1   0      474.49      483.57      9.44 o 
   4   1   0      337.00      350.24     11.57 o 
   5   1   0        5.94        7.84      1.78 o 
   6   1   0       12.63       13.21      2.41 o 
   7   1   0       43.87       50.35      3.87 o 
   8   1   0        0.86        1.33      3.41 o 
  -7   2   0        0.00       -3.81      4.70 o 
  -6   2   0       37.98       26.92      4.39 o 
  -5   2   0        3.48        2.96      1.88 o 
  -4   2   0       95.31       95.91      4.32 o 
  -3   2   0      953.43      954.39      9.38 o 
  -2   2   0      562.08      602.87      5.91 o 
  -1   2   0      520.42      559.40      5.51 o 
   0   2   0     6692.36     6064.47     29.95 o 
   1   2   0     1321.29     1377.16     11.22 o 
   2   2   0       32.12       40.17      2.63 o 
   3   2   0       27.19       22.09      2.46 o 
   4   2   0      204.56      196.62      5.71 o 
   5   2   0       46.40       43.07      2.95 o 
   6   2   0        4.65        5.43      1.73 o 
   7   2   0       13.78       16.75      2.68 o 
   8   2   0       44.33       47.76      5.75 o 
  -7   3   0        0.00        0.58      6.56 o 
  -6   3   0      118.47      130.89      9.10 o 
  -5   3   0       36.35       37.53      3.29 o 
  -4   3   0        1.80        3.63      3.09 o 
  -3   3   0       96.41       92.46      3.89 o 
  -2   3   0        2.05        3.33      1.18 o 
  -1   3   0      815.60      836.74      6.89 o 
   0   3   0       19.88       19.34      1.06 o 
   1   3   0      218.91      231.54      3.40 o 
   2   3   0       29.85       25.85      2.27 o 
   3   3   0       73.29       70.59      4.08 o 
   4   3   0       29.43       24.44      3.12 o 
   5   3   0       20.60       13.63      2.88 o 
   6   3   0        1.00        2.90      2.97 o 
   7   3   0        1.20        0.99      3.20 o 
   8   3   0        0.68        0.78      3.84 o 
  -6   4   0       11.85        3.94      5.13 o 
  -5   4   0       21.42       19.98      4.09 o 
  -4   4   0       48.04       44.16      3.30 o 
  -3   4   0      171.64      180.92      5.79 o 
  -2   4   0      116.62      127.15      4.09 o 
  -1   4   0      586.29      606.96      8.82 o 
   0   4   0      283.34      279.21      4.21 o 
   1   4   0      280.61      263.80      3.45 o 
   2   4   0      350.07      355.84      5.92 o 
   3   4   0      305.94      311.96      8.71 o 
   4   4   0      176.94      176.99      7.49 o 
   5   4   0       43.77       40.55      4.18 o 
   6   4   0       90.07       93.61      6.97 o 
   7   4   0        1.97       -2.63      3.85 o 
   8   4   0        3.27        0.00      4.30 o 
  -5   5   0       33.44       31.20      5.11 o 
  -4   5   0       49.28       57.41      5.92 o 
  -3   5   0       21.47       17.67      2.49 o 
  -2   5   0       59.75       64.23      3.54 o 
  -1   5   0      854.90      854.89     10.91 o 
   0   5   0      174.28      164.31      5.82 o 
   1   5   0       70.95       71.77      4.81 o 
   2   5   0      332.21      338.68      6.09 o 
   3   5   0      158.57      163.95      4.89 o 
   4   5   0       39.22       39.60      4.16 o 
   5   5   0       44.60       39.47      4.10 o 
   6   5   0        3.36       -0.66      3.51 o 
   7   5   0       10.21       10.98      4.43 o 
   8   5   0        0.63        5.73      5.84 o 
  -4   6   0        7.18        3.03      4.72 o 
  -3   6   0       52.12       46.97      5.61 o 
  -2   6   0        4.11        2.63      1.93 o 
  -1   6   0      473.98      499.51      9.53 o 
   0   6   0       17.45       19.72      1.67 o 
   1   6   0       78.01       79.11      3.75 o 
   2   6   0       85.80       89.84      5.50 o 
   3   6   0      487.30      491.38     12.45 o 
   4   6   0       73.74       71.50      5.05 o 
   5   6   0       12.41       13.02      3.11 o 
   6   6   0       25.42       30.03      4.42 o 
   7   6   0        0.33        0.52      3.77 o 
   8   6   0        1.20        1.52      4.94 o 
  -4   7   0      148.61      164.52     10.52 o 
  -3   7   0       48.48       55.56      5.72 o 
  -2   7   0        3.64        6.46      2.27 o 
  -1   7   0      158.82      165.31      8.88 o 
   0   7   0      588.53      641.76     16.44 o 
   1   7   0       99.33       90.45      4.31 o 
   2   7   0        1.59        1.29      2.65 o 
   3   7   0       68.26       82.29      6.10 o 
   4   7   0       25.06       21.39      3.95 o 
   5   7   0       25.22       20.79      2.86 o 
   6   7   0        8.51        5.73      2.75 o 
   7   7   0        1.06        2.40      5.51 o 
  -1   8   0       43.10       31.59      5.66 o 
   0   8   0       65.68       56.66      5.45 o 
   1   8   0        0.57        0.51      3.61 o 
   2   8   0       69.84       71.38      4.41 o 
   3   8   0      118.32      120.08      7.83 o 
   4   8   0        3.27       -0.31      3.52 o 
   5   8   0        0.01        1.12      3.95 o 
   6   8   0        0.12       -4.24      4.68 o 
   7   8   0        0.03        3.66      3.90 o 
   0   9   0       23.47       33.23      5.02 o 
   1   9   0       13.43        8.02      5.31 o 
   2   9   0        0.72        4.82      4.74 o 
   3   9   0       19.47       36.49      8.76 o 
   4   9   0       21.44       25.72      4.91 o 
   5   9   0        2.57       -1.10      4.98 o 
  -4  -9   1        7.94        4.17      4.51 o 
  -3  -9   1        0.02        0.79      4.00 o 
  -2  -9   1       17.96       15.82      3.25 o 
  -1  -9   1        0.51        2.57      5.57 o 
  -6  -8   1        9.44        5.70      4.69 o 
  -5  -8   1        0.01        3.53      4.40 o 
  -4  -8   1        7.03       10.10      4.16 o 
  -3  -8   1       10.38       10.16      3.57 o 
  -2  -8   1        7.42        7.14      2.42 o 
  -1  -8   1      126.67      139.06      8.32 o 
   0  -8   1        9.55        5.73      3.93 o 
  -7  -7   1        4.29        2.10      8.46 o 
  -6  -7   1       18.36       17.04      2.80 o 
  -5  -7   1        2.41        4.33      3.23 o 
  -4  -7   1        9.05        5.33      3.11 o 
  -3  -7   1        1.98        0.48      2.84 o 
  -2  -7   1       86.25       96.84      6.65 o 
  -1  -7   1       18.88       21.00      3.92 o 
   0  -7   1        2.15        2.33      2.14 o 
   1  -7   1        0.81        5.25      3.48 o 
   2  -7   1       33.00       33.60      4.59 o 
   3  -7   1       24.43       26.73      5.28 o 
  -7  -6   1        2.04        7.42      4.20 o 
  -6  -6   1       11.28       12.70      3.26 o 
  -5  -6   1        0.30        2.02      2.26 o 
  -4  -6   1       10.09       11.76      2.22 o 
  -3  -6   1        8.87        9.09      3.27 o 
  -2  -6   1        8.23        5.95      2.39 o 
  -1  -6   1      708.66      687.38     15.27 o 
   0  -6   1       45.93       42.41      2.28 o 
   1  -6   1        0.09        2.45      1.52 o 
   2  -6   1      180.54      179.06      8.94 o 
   3  -6   1      189.86      200.81     10.40 o 
   4  -6   1       25.60       32.38      5.24 o 
  -8  -5   1        3.17       11.04      5.16 o 
  -7  -5   1       54.55       50.54      6.38 o 
  -6  -5   1       27.04       21.37      3.76 o 
  -5  -5   1       11.19        9.17      3.26 o 
  -4  -5   1       73.60       69.78      3.95 o 
  -3  -5   1        9.94       10.80      1.82 o 
  -2  -5   1      114.81      112.54      4.32 o 
  -1  -5   1       27.29       30.42      2.05 o 
   0  -5   1        2.37        0.73      1.05 o 
   1  -5   1       72.62       71.99      2.84 o 
   2  -5   1      680.40      673.71     12.91 o 
   3  -5   1      164.35      176.32      9.04 o 
   4  -5   1        4.62        5.68      3.48 o 
   5  -5   1       14.66       12.94      4.99 o 
  -8  -4   1        1.85       10.11      4.75 o 
  -7  -4   1       45.43       46.80      5.83 o 
  -6  -4   1        1.04        1.98      3.40 o 
  -5  -4   1       26.14       22.91      3.73 o 
  -4  -4   1      187.13      170.49      7.83 o 
  -3  -4   1      300.50      305.58      6.57 o 
  -2  -4   1      455.81      443.88      9.37 o 
  -1  -4   1     1875.80     1910.95     11.98 o 
   0  -4   1      985.17     1003.03      8.51 o 
   1  -4   1       52.72       49.28      2.46 o 
   2  -4   1       22.54       19.87      1.78 o 
   3  -4   1     1108.38     1141.65     15.18 o 
   4  -4   1       72.62       63.04      5.58 o 
   5  -4   1       43.72       53.13      6.30 o 
   6  -4   1       19.79       15.37      4.64 o 
  -8  -3   1        2.18        1.22      4.32 o 
  -7  -3   1       51.49       55.34      5.90 o 
  -6  -3   1        0.68       -3.38      3.38 o 
  -5  -3   1       30.10       23.79      3.61 o 
  -4  -3   1       56.11       52.94      4.46 o 
  -3  -3   1       26.36       27.61      2.94 o 
  -2  -3   1      243.49      264.43      5.85 o 
  -1  -3   1       87.22       86.31      2.50 o 
   0  -3   1      647.34      639.17      7.29 o 
   1  -3   1       80.76       78.73      2.28 o 
   2  -3   1      134.45      122.31      3.05 o 
   3  -3   1      692.30      653.02      7.71 o 
   4  -3   1       94.33       93.44      6.54 o 
   5  -3   1       30.67       23.72      3.85 o 
   6  -3   1        4.44        2.96      4.48 o 
   7  -3   1       45.48       40.92      6.28 o 
  -8  -2   1        2.08        3.92      5.39 o 
  -7  -2   1       11.65        6.89      2.77 o 
  -6  -2   1       40.04       42.60      3.61 o 
  -5  -2   1       22.36       24.02      2.56 o 
  -4  -2   1      338.28      346.01      7.32 o 
  -3  -2   1      625.12      633.51      8.64 o 
  -2  -2   1      512.33      505.33      9.45 o 
  -1  -2   1      701.24      668.74      6.60 o 
   0  -2   1     2707.64     2643.78     13.07 o 
   1  -2   1       29.75       27.96      1.95 o 
   2  -2   1      627.09      610.58      4.33 o 
   3  -2   1      941.65      940.00      8.75 o 
   4  -2   1        0.50        1.52      1.50 o 
   5  -2   1       90.64       92.95      6.62 o 
   6  -2   1       18.82       14.22      3.23 o 
   7  -2   1        0.87        3.70      5.30 o 
  -8  -1   1       18.80       31.28      5.53 o 
  -7  -1   1       40.96       40.45      3.74 o 
  -6  -1   1        5.95        6.09      2.17 o 
  -5  -1   1       38.58       44.75      3.27 o 
  -4  -1   1        4.49        3.76      1.45 o 
  -3  -1   1        2.76        2.06      1.16 o 
  -2  -1   1      180.87      188.27      3.95 o 
  -1  -1   1      400.17      395.81      4.61 o 
   0  -1   1        1.02       22.08     14.46 o 
   1  -1   1      519.66      565.20      5.56 o 
   2  -1   1        9.20        9.53      0.66 o 
   3  -1   1      409.49      405.73      4.83 o 
   4  -1   1       47.69       51.52      2.15 o 
   5  -1   1       12.92       17.66      1.64 o 
   6  -1   1        0.29        0.21      3.40 o 
   7  -1   1       20.15       24.31      4.99 o 
   8  -1   1       17.95       20.42      5.49 o 
  -7   0   1        7.98       14.00      4.77 o 
  -6   0   1      225.65      231.62     11.64 o 
  -5   0   1       18.21       15.82      2.25 o 
  -4   0   1        0.71       -0.88      1.44 o 
  -3   0   1      624.28      594.18     14.58 o 
  -2   0   1      268.16      266.06      8.78 o 
  -1   0   1      162.45      159.52      4.06 o 
   1   0   1      118.85      123.86      2.14 o 
   2   0   1     7495.20     7284.81     19.70 o 
   3   0   1      243.27      253.81      3.71 o 
   4   0   1      119.58      128.15      3.18 o 
   5   0   1      344.61      344.99      5.92 o 
   6   0   1       94.06       89.58      3.50 o 
   7   0   1        3.78       -1.22      4.22 o 
   8   0   1        9.08        4.30      4.91 o 
  -7   1   1        0.06        2.55      5.04 o 
  -6   1   1       14.15        9.67      3.60 o 
  -5   1   1      180.34      176.58      8.43 o 
  -4   1   1        6.01        4.11      1.46 o 
  -3   1   1       99.26      104.59      3.52 o 
  -2   1   1     1239.32     1314.05     15.68 o 
  -1   1   1     2264.59     2240.86     17.44 o 
   0   1   1     1463.02     1352.55     10.05 o 
   1   1   1        0.04        0.04      0.75 o 
   2   1   1     2770.05     2853.31     12.28 o 
   3   1   1       79.94       83.66      5.92 o 
   4   1   1       24.20       27.48      1.96 o 
   5   1   1       25.97       26.46      2.29 o 
   6   1   1        4.41        2.31      1.35 o 
   7   1   1        3.12        1.83      2.30 o 
   8   1   1        0.02        4.44      3.20 o 
  -7   2   1       15.50       15.88      5.64 o 
  -6   2   1      142.60      131.50      8.60 o 
  -5   2   1        5.33        2.06      2.73 o 
  -4   2   1       35.25       29.74      4.09 o 
  -3   2   1      300.77      283.00      9.07 o 
  -2   2   1     1138.91     1330.75     16.97 o 
  -1   2   1     2051.12     2111.54     10.00 o 
   0   2   1       59.99       58.78      2.83 o 
   1   2   1      128.80      131.60      3.62 o 
   2   2   1    22226.90    21912.89     69.89 o 
   3   2   1      458.98      468.03      9.72 o 
   4   2   1       79.11       76.76      4.66 o 
   5   2   1      332.35      330.18     10.46 o 
   6   2   1      398.63      384.48     12.55 o 
   7   2   1        1.70        2.80      2.45 o 
   8   2   1        0.45       -4.52      4.52 o 
  -6   3   1        0.04       -3.92      5.25 o 
  -5   3   1       15.77       18.07      3.95 o 
  -4   3   1      313.30      306.41     11.24 o 
  -3   3   1       18.15       16.89      2.98 o 
  -2   3   1       90.44       75.77      4.70 o 
  -1   3   1      780.51      715.43     10.58 o 
   0   3   1     1278.19     1289.87      9.34 o 
   1   3   1      133.17      144.54      2.81 o 
   2   3   1      195.12      201.75      5.65 o 
   3   3   1       71.70       65.50      3.92 o 
   4   3   1      839.67      885.41     15.61 o 
   5   3   1       17.36       16.78      2.88 o 
   6   3   1       26.38       25.09      3.81 o 
   7   3   1        0.19        2.35      2.98 o 
   8   3   1       14.54       12.11      4.57 o 
  -6   4   1       13.64        9.64      4.33 o 
  -5   4   1        1.50        6.17      4.71 o 
  -4   4   1       24.25       27.52      2.83 o 
  -3   4   1        1.53        0.76      1.93 o 
  -2   4   1        6.24        8.36      1.60 o 
  -1   4   1      840.70      839.59      7.41 o 
   0   4   1      633.01      621.75     16.05 o 
   1   4   1      228.49      238.29      3.25 o 
   2   4   1     1306.27     1386.48     16.00 o 
   3   4   1      744.11      769.84     13.43 o 
   4   4   1       16.36       16.52      2.63 o 
   5   4   1        0.02       -0.69      2.20 o 
   6   4   1       29.51       21.68      3.77 o 
   7   4   1        1.36        2.49      3.17 o 
   8   4   1        2.06        7.59      4.72 o 
  -5   5   1        1.71       -1.23      5.04 o 
  -4   5   1      268.06      278.89     11.10 o 
  -3   5   1        1.59        0.51      2.54 o 
  -2   5   1       15.30       14.72      1.98 o 
  -1   5   1      157.98      152.45      4.85 o 
   0   5   1      122.08      116.20      2.96 o 
   1   5   1      384.52      378.18      5.89 o 
   2   5   1       31.26       34.43      2.06 o 
   3   5   1       18.31       18.65      2.52 o 
   4   5   1        4.84        7.09      2.06 o 
   5   5   1        7.87        9.05      2.54 o 
   6   5   1        0.11        0.45      3.12 o 
   7   5   1        8.76        8.59      3.60 o 
   8   5   1        0.63        5.94      4.19 o 
  -4   6   1        5.92        8.37      4.68 o 
  -3   6   1       59.12       57.41      4.28 o 
  -2   6   1       43.43       41.54      3.80 o 
  -1   6   1       99.12       94.98      4.35 o 
   0   6   1      174.29      175.01     10.68 o 
   1   6   1       63.56       63.25      3.12 o 
   2   6   1       43.92       41.79      3.54 o 
   3   6   1      157.96      148.23      7.81 o 
   4   6   1        3.98        4.86      2.20 o 
   5   6   1       39.16       38.00      4.25 o 
   6   6   1       21.99       23.96      3.93 o 
   7   6   1        0.03        7.38      3.82 o 
   8   6   1       12.16        5.81      5.84 o 
  -3   7   1        1.19        0.69      3.26 o 
  -2   7   1       59.84       71.46      8.94 o 
  -1   7   1        8.00       10.50      3.05 o 
   0   7   1       19.16       21.82      4.18 o 
   1   7   1      367.08      411.44     13.29 o 
   2   7   1      100.17      105.08      4.56 o 
   3   7   1       17.74       16.96      3.25 o 
   4   7   1       76.39       84.92      6.30 o 
   5   7   1       70.46       77.36      6.01 o 
   6   7   1        4.17        7.25      4.20 o 
   7   7   1       10.79        5.14      4.86 o 
   8   7   1        0.23       -1.97      6.39 o 
  -2   8   1        0.79        1.62      5.43 o 
  -1   8   1       37.52       38.86      5.20 o 
   0   8   1        2.48        3.41      3.53 o 
   1   8   1       72.25       52.13      5.96 o 
   2   8   1       30.80       38.62      5.25 o 
   3   8   1       36.43       35.00      3.38 o 
   4   8   1        0.21       -0.17      3.02 o 
   5   8   1       54.65       48.03      5.38 o 
   6   8   1       10.45       11.27      2.63 o 
   7   8   1        0.50        2.46      5.75 o 
  -1   9   1       45.49       45.93      5.80 o 
   0   9   1        0.93        0.00      5.38 o 
   1   9   1       58.44       56.26      6.05 o 
   2   9   1      240.66      279.78     12.96 o 
   3   9   1       64.86       46.28      6.03 o 
   4   9   1        0.27        2.20      4.32 o 
   5   9   1       28.55       37.87      5.71 o 
   6   9   1        4.68       -0.42      4.86 o 
   2  10   1        6.17        6.86      4.30 o 
   3  10   1        0.07       -2.40      4.75 o 
   4  10   1       35.69       36.13      5.92 o 
  -3  -9   2        8.75       22.74      5.81 o 
  -2  -9   2        0.01        2.37      3.02 o 
  -1  -9   2        3.71        4.71      5.52 o 
  -5  -8   2        4.89        5.78      3.90 o 
  -4  -8   2       34.83       36.18      5.83 o 
  -3  -8   2        5.53        4.07      3.64 o 
  -2  -8   2        0.71       -2.42      4.20 o 
  -1  -8   2       21.76       24.97      4.88 o 
   0  -8   2        2.64        3.64      3.70 o 
  -6  -7   2        0.67        2.43      4.43 o 
  -5  -7   2        4.34        1.54      3.92 o 
  -4  -7   2        0.16        1.11      4.05 o 
  -3  -7   2        3.59        1.73      2.97 o 
  -2  -7   2       32.67       30.29      4.28 o 
  -1  -7   2        0.02       -0.26      2.07 o 
   0  -7   2       53.34       56.35      5.61 o 
   1  -7   2        5.41        5.95      3.75 o 
   2  -7   2       64.60       78.17      6.64 o 
   3  -7   2       24.67       28.86      4.97 o 
  -7  -6   2       13.98        8.66      5.73 o 
  -6  -6   2        2.95       -2.26      4.99 o 
  -5  -6   2        5.56       -1.84      3.79 o 
  -4  -6   2      137.78      131.85      8.29 o 
  -3  -6   2        1.04        0.82      2.79 o 
  -2  -6   2       28.06       36.85      4.48 o 
  -1  -6   2       39.30       38.18      4.52 o 
   0  -6   2      175.06      181.26      6.23 o 
   1  -6   2      396.64      418.07      9.15 o 
   2  -6   2       17.88       17.27      2.49 o 
   3  -6   2       10.39       10.74      3.90 o 
   4  -6   2       11.61       19.70      4.10 o 
  -7  -5   2        0.04       -5.47      5.47 o 
  -6  -5   2       38.82       30.82      3.28 o 
  -5  -5   2       40.69       37.61      6.26 o 
  -4  -5   2       26.71       26.05      2.60 o 
  -3  -5   2       21.19       17.18      3.58 o 
  -2  -5   2       54.77       50.58      4.78 o 
  -1  -5   2        1.44        1.89      1.43 o 
   0  -5   2      146.39      137.71      3.84 o 
   1  -5   2        1.24        1.14      1.31 o 
   2  -5   2       12.70       12.85      2.04 o 
   3  -5   2       10.01        8.36      2.10 o 
   4  -5   2       14.91       21.31      4.05 o 
   5  -5   2       14.58       13.69      3.81 o 
  -6  -4   2        2.35       -2.69      3.66 o 
  -5  -4   2       11.24        8.83      2.82 o 
  -4  -4   2      137.21      135.62      5.16 o 
  -3  -4   2       17.02       18.62      5.76 o 
  -2  -4   2       38.82       32.12      3.63 o 
  -1  -4   2      113.86      122.13      6.04 o 
   0  -4   2      227.09      205.41      5.18 o 
   1  -4   2     1391.15     1356.32     13.89 o 
   2  -4   2        0.17        1.45      1.21 o 
   3  -4   2        0.94       -0.11      1.64 o 
   4  -4   2      173.07      175.46      6.23 o 
   5  -4   2      268.59      277.06     12.70 o 
   6  -4   2        4.33        4.12      5.08 o 
  -6  -3   2        6.74        5.19      3.59 o 
  -5  -3   2      451.55      478.72     14.63 o 
  -4  -3   2       80.35       78.74      5.58 o 
  -3  -3   2       31.86       25.75      2.27 o 
  -2  -3   2      396.28      379.95      9.83 o 
  -1  -3   2       89.52       86.60      4.56 o 
   0  -3   2      461.07      535.14      7.46 o 
   1  -3   2       52.37       56.61      2.07 o 
   2  -3   2        2.66        2.60      0.93 o 
   3  -3   2       12.43       14.97      1.92 o 
   4  -3   2      394.14      397.08      8.69 o 
   5  -3   2       38.31       37.22      4.82 o 
   6  -3   2        3.68       -1.84      3.84 o 
   7  -3   2        0.58       -4.01      6.09 o 
  -7  -2   2       40.38       43.05      5.57 o 
  -6  -2   2       35.46       30.44      4.85 o 
  -5  -2   2      113.25      115.63     11.29 o 
  -4  -2   2        2.97        2.34      1.78 o 
  -3  -2   2      441.57      455.46      8.00 o 
  -2  -2   2      399.87      372.67      8.81 o 
  -1  -2   2     1815.68     1775.52     18.18 o 
   0  -2   2     1220.31     1196.83     24.67 o 
   1  -2   2     2327.20     2350.95      8.57 o 
   2  -2   2     2696.87     2713.34     12.45 o 
   3  -2   2        1.67        2.26      0.95 o 
   4  -2   2       25.30       25.46      3.31 o 
   5  -2   2      899.62      954.22     20.70 o 
   6  -2   2      164.00      146.19      9.21 o 
   7  -2   2       20.60       22.82      5.09 o 
  -7  -1   2       42.08       40.52      5.95 o 
  -6  -1   2        0.00       -3.53      3.53 o 
  -5  -1   2      334.64      340.17     11.96 o 
  -4  -1   2       15.86       12.63      2.87 o 
  -3  -1   2       62.09       71.71      4.63 o 
  -2  -1   2      248.56      252.53      7.25 o 
  -1  -1   2      155.73      176.87      6.72 o 
   0  -1   2      614.90      647.58      9.06 o 
   1  -1   2        4.52        4.03      0.61 o 
   2  -1   2      176.16      177.75      2.88 o 
   3  -1   2       18.27       17.98      1.01 o 
   4  -1   2       25.27       21.86      1.42 o 
   5  -1   2      182.12      172.58      8.36 o 
   6  -1   2       44.07       37.85      4.56 o 
   7  -1   2       21.43       24.44      4.41 o 
   8  -1   2        3.93        4.23      6.55 o 
  -7   0   2        2.21        1.35      4.11 o 
  -6   0   2        5.54        1.21      3.29 o 
  -5   0   2        8.93        3.90      2.93 o 
  -4   0   2      227.68      215.29      8.75 o 
  -3   0   2      123.72      135.52      6.21 o 
  -2   0   2      629.90      580.80     10.83 o 
  -1   0   2     2094.17     2126.75     11.28 o 
   0   0   2      264.31      281.70      3.40 o 
   1   0   2      320.60      325.20      3.32 o 
   2   0   2     3037.30     3047.92     19.55 o 
   3   0   2      212.70      224.34      4.93 o 
   4   0   2      438.20      461.58      5.62 o 
   5   0   2      422.52      422.30     19.04 o 
   6   0   2       28.27       28.46      2.64 o 
   7   0   2        9.99        5.98      4.17 o 
   8   0   2        2.68        3.39      5.29 o 
  -7   1   2        8.01       12.71      4.28 o 
  -6   1   2       57.88       68.48      6.39 o 
  -5   1   2      121.65      135.52      8.08 o 
  -4   1   2      246.73      253.00      9.72 o 
  -3   1   2      127.46      125.49      6.33 o 
  -2   1   2       12.10       10.03      2.47 o 
  -1   1   2      277.74      289.03      6.96 o 
   0   1   2       90.78      109.05      3.57 o 
   1   1   2      610.77      568.24      9.45 o 
   2   1   2        0.12       -0.02      0.55 o 
   3   1   2       85.79       85.83      2.71 o 
   4   1   2      110.38      106.80      3.17 o 
   5   1   2       32.04       32.52      2.40 o 
   6   1   2       51.54       52.66      3.35 o 
   7   1   2        0.14        0.78      2.36 o 
   8   1   2        0.38        1.62      4.85 o 
  -7   2   2        0.27       -1.62      4.92 o 
  -6   2   2       55.32       58.07      6.78 o 
  -5   2   2       17.15       18.61      3.74 o 
  -4   2   2      566.72      589.29     15.43 o 
  -3   2   2        0.41        1.32      2.33 o 
  -2   2   2       20.48       31.05      3.27 o 
  -1   2   2     1564.42     1591.14     17.92 o 
   0   2   2        3.38        3.18      0.85 o 
   1   2   2       87.59       87.07      2.26 o 
   2   2   2      250.38      274.15      6.57 o 
   3   2   2      104.91      103.48      3.45 o 
   4   2   2     1651.91     1733.10     13.34 o 
   5   2   2       10.82        8.74      2.60 o 
   6   2   2        2.92        1.59      1.75 o 
   7   2   2       60.16       62.37      3.76 o 
   8   2   2       23.21       31.90      4.51 o 
   9   2   2        0.29       -5.35      5.73 o 
  -6   3   2       90.48       81.66      7.74 o 
  -5   3   2        0.20        0.41      3.14 o 
  -4   3   2      167.27      163.26      8.70 o 
  -3   3   2      153.41      158.53      7.76 o 
  -2   3   2      159.37      134.46      6.43 o 
  -1   3   2      302.97      301.75      5.20 o 
   0   3   2     1142.92     1207.22      9.43 o 
   1   3   2     1868.10     1802.45     17.75 o 
   2   3   2       24.11       27.47      2.41 o 
   3   3   2        3.74        5.55      1.58 o 
   4   3   2     1734.83     1803.39     39.20 o 
   5   3   2       47.67       51.48      3.24 o 
   6   3   2       41.33       40.67      4.56 o 
   7   3   2        0.05        0.56      3.32 o 
   8   3   2       14.37        9.60      3.55 o 
   9   3   2        0.69        1.74      5.13 o 
  -6   4   2        9.21       13.41      5.79 o 
  -5   4   2       52.08       63.58      6.81 o 
  -4   4   2      308.15      288.15     11.91 o 
  -3   4   2        4.01        0.96      3.32 o 
  -2   4   2        8.33        7.51      2.68 o 
  -1   4   2      279.59      225.69     24.81 o 
   0   4   2      174.32      216.44      3.00 o 
   1   4   2      683.02      678.58      5.76 o 
   2   4   2       17.93       19.22      2.15 o 
   3   4   2      118.45      111.12      5.23 o 
   4   4   2     2772.32     3019.08     30.67 o 
   5   4   2      204.21      207.27      8.71 o 
   6   4   2       51.19       50.33      4.99 o 
   7   4   2       32.47       29.96      4.44 o 
   8   4   2       61.27       63.96      6.76 o 
   9   4   2        1.19        6.12      5.18 o 
  -5   5   2       45.50       44.44      4.30 o 
  -4   5   2        2.34        3.89      3.04 o 
  -3   5   2        0.49       -1.11      3.17 o 
  -2   5   2      499.04      543.04     14.90 o 
  -1   5   2        1.16        0.57      2.13 o 
   0   5   2       45.46       44.62      2.55 o 
   1   5   2      584.03      621.35     13.39 o 
   2   5   2      967.71      964.18     10.44 o 
   3   5   2       15.38       17.01      2.32 o 
   4   5   2      170.70      177.04      7.68 o 
   5   5   2       75.05       76.24      5.59 o 
   6   5   2      257.39      240.54     10.41 o 
   7   5   2        0.27       -0.10      3.77 o 
   8   5   2        0.10        1.22      4.68 o 
   9   5   2        0.59       -2.35      5.19 o 
  -4   6   2       37.78       51.95      4.10 o 
  -3   6   2        7.02        9.11      2.83 o 
  -2   6   2        0.96       -1.58      1.95 o 
  -1   6   2        7.58        7.63      1.79 o 
   0   6   2       10.54        9.80      1.81 o 
   1   6   2      192.47      196.06      8.48 o 
   2   6   2      208.92      206.00      4.16 o 
   3   6   2       29.50       24.47      3.03 o 
   4   6   2       81.79      128.56      6.74 o 
   5   6   2      194.71      212.04      9.27 o 
   6   6   2        5.68        5.79      2.94 o 
   7   6   2        1.20        0.61      4.13 o 
   8   6   2        0.22       -0.32      4.54 o 
  -3   7   2        4.23        2.48      3.16 o 
  -2   7   2      209.25      216.59      7.60 o 
  -1   7   2       27.37       30.17      4.60 o 
   0   7   2       14.04       15.13      3.35 o 
   1   7   2       81.93       80.53      6.27 o 
   2   7   2      123.00      124.92      7.38 o 
   3   7   2       42.03       41.48      3.06 o 
   4   7   2        8.90        4.64      2.87 o 
   5   7   2        0.16        0.05      3.39 o 
   6   7   2        0.05       -1.81      3.41 o 
   7   7   2        0.01       -0.67      3.52 o 
   8   7   2        1.97        3.73      4.64 o 
  -2   8   2        0.04       -1.29      4.60 o 
  -1   8   2       43.31       43.30      5.15 o 
   0   8   2       16.63       13.75      3.83 o 
   1   8   2       15.63       12.55      3.40 o 
   2   8   2       71.48       65.38      6.13 o 
   3   8   2        0.01       -0.93      3.25 o 
   4   8   2        7.91        4.80      2.89 o 
   5   8   2       22.28       21.83      3.92 o 
   6   8   2        3.31        0.25      3.55 o 
   7   8   2        1.33       11.73      4.75 o 
  -1   9   2        6.81        0.61      5.78 o 
   0   9   2       19.83       23.25      4.47 o 
   1   9   2        3.33       -0.30      3.72 o 
   2   9   2        7.47       -2.48      3.31 o 
   3   9   2       78.05       82.34      7.50 o 
   4   9   2       22.07       26.52      4.49 o 
   5   9   2        3.52       -0.13      3.12 o 
   6   9   2        6.80        7.22      4.47 o 
   7   9   2       16.41       16.74      4.63 o 
   1  10   2       15.26       28.75      5.51 o 
   2  10   2        3.48       -1.34      5.50 o 
   3  10   2        4.14        8.22      5.63 o 
   4  10   2       29.66       40.66      5.62 o 
   5  10   2       12.68        7.80      5.17 o 
  -4  -8   3        4.67        3.70      4.76 o 
  -3  -8   3       37.51       33.85      6.01 o 
  -2  -8   3       70.95       76.05      7.09 o 
  -1  -8   3       17.14       15.96      3.68 o 
   0  -8   3        8.14        7.95      4.90 o 
   1  -8   3       26.79       30.30      4.53 o 
  -5  -7   3       45.22       29.60      4.89 o 
  -4  -7   3       13.98        8.43      4.05 o 
  -3  -7   3        1.80        3.77      3.28 o 
  -2  -7   3       24.60       15.01      3.74 o 
  -1  -7   3       32.90       33.98      5.45 o 
   0  -7   3        0.87       -2.83      4.05 o 
   1  -7   3        3.08        2.93      4.12 o 
   2  -7   3        1.57        3.52      3.40 o 
   3  -7   3        9.27       17.86      4.52 o 
  -6  -6   3        0.72        6.71      4.61 o 
  -5  -6   3       96.95       96.31      7.70 o 
  -4  -6   3        4.24        1.36      4.01 o 
  -3  -6   3        1.06       -3.42      3.42 o 
  -2  -6   3      226.94      246.57     10.86 o 
  -1  -6   3       17.89       23.02      3.83 o 
   0  -6   3        2.60        3.10      1.97 o 
   1  -6   3       70.09       65.87      6.27 o 
   2  -6   3       73.87       69.57     10.79 o 
   3  -6   3       81.66       95.99      5.30 o 
   4  -6   3       35.97       40.34      5.73 o 
  -6  -5   3       19.44       17.65      4.52 o 
  -5  -5   3       28.51       22.87      4.60 o 
  -4  -5   3        2.83       -1.88      2.74 o 
  -3  -5   3       11.22        8.99      3.01 o 
  -2  -5   3       30.24       25.62      3.91 o 
  -1  -5   3        1.93        4.67      2.74 o 
   0  -5   3       64.18       70.60      3.73 o 
   1  -5   3        2.16        1.79      1.67 o 
   2  -5   3       37.14       35.09      3.09 o 
   3  -5   3       23.84       22.29      2.60 o 
   4  -5   3       29.56       27.52      4.09 o 
   5  -5   3       29.60       32.28      5.60 o 
  -7  -4   3        4.15        3.40      5.66 o 
  -6  -4   3        1.16       -4.38      4.38 o 
  -5  -4   3       91.40       99.55      7.03 o 
  -4  -4   3        0.01       -0.36      3.01 o 
  -3  -4   3        0.08       -0.73      2.35 o 
  -2  -4   3      674.89      659.47     15.32 o 
  -1  -4   3       61.79       60.43      4.81 o 
   0  -4   3       71.40       72.42      3.47 o 
   1  -4   3       41.63       47.32      3.07 o 
   2  -4   3      731.22      729.92     13.34 o 
   3  -4   3      433.77      466.08     22.58 o 
   4  -4   3        4.33        4.39      2.16 o 
   5  -4   3       32.87       36.09      4.92 o 
   6  -4   3        0.40       -3.42      5.38 o 
  -5  -3   3       23.92       18.65      3.71 o 
  -4  -3   3       61.19       70.97      5.54 o 
  -3  -3   3      296.41      288.94      9.79 o 
  -2  -3   3        4.15        5.50      2.16 o 
  -1  -3   3       13.03        7.20      2.05 o 
   0  -3   3      125.29      118.74      3.99 o 
   1  -3   3       39.52       31.94      2.30 o 
   2  -3   3       49.56       43.09      2.79 o 
   3  -3   3       76.62       76.81      3.92 o 
   4  -3   3       32.79       35.45      3.07 o 
   5  -3   3       20.40       18.95      3.50 o 
   6  -3   3        2.42        0.23      4.00 o 
   7  -3   3        1.38        4.91      5.88 o 
  -7  -2   3       12.85       14.40      5.02 o 
  -6  -2   3       25.36       25.93      5.18 o 
  -5  -2   3       90.37      100.33      7.48 o 
  -4  -2   3       20.13       16.10      4.76 o 
  -3  -2   3        6.72        4.97      1.56 o 
  -2  -2   3      566.87      584.72      8.58 o 
  -1  -2   3      364.67      379.90      9.30 o 
   0  -2   3        3.23       -0.16      1.28 o 
   1  -2   3      419.48      420.06      5.10 o 
   2  -2   3      548.77      489.50      4.38 o 
   3  -2   3      756.31      758.38     10.84 o 
   4  -2   3       53.40       48.89      3.23 o 
   5  -2   3        1.10        1.90      3.12 o 
   6  -2   3       85.01       95.15      7.25 o 
   7  -2   3      136.64      132.25      9.20 o 
  -7  -1   3       75.00       81.97      8.12 o 
  -6  -1   3      181.85      180.91     10.43 o 
  -5  -1   3        1.51        1.64      3.12 o 
  -4  -1   3       13.79       12.40      3.38 o 
  -3  -1   3     1916.51     1980.91     16.73 o 
  -2  -1   3      241.53      259.44      8.42 o 
  -1  -1   3       10.31       11.73      1.31 o 
   0  -1   3      635.19      603.25      6.66 o 
   1  -1   3     1020.97     1011.32      7.58 o 
   2  -1   3      771.97      826.01      7.08 o 
   3  -1   3      270.12      274.66      4.55 o 
   4  -1   3       46.16       51.49      2.68 o 
   5  -1   3        0.04        3.11      2.45 o 
   6  -1   3      123.79      119.67      7.76 o 
   7  -1   3        0.06       -0.22      3.73 o 
   8  -1   3        6.20       -2.84      6.34 o 
  -7   0   3        3.62       -0.67      5.12 o 
  -6   0   3        0.00       -0.36      3.88 o 
  -5   0   3      233.45      239.18     11.05 o 
  -4   0   3      196.05      197.71      9.27 o 
  -3   0   3       40.95       38.13      4.05 o 
  -2   0   3       29.00       31.17      2.02 o 
  -1   0   3     2474.76     2578.09     17.29 o 
   0   0   3      166.37      151.89      3.08 o 
   1   0   3     2479.69     2426.70     13.67 o 
   2   0   3      642.75      631.61      5.91 o 
   3   0   3      516.77      550.18      7.82 o 
   4   0   3     1909.38     1931.88     17.09 o 
   5   0   3       13.38       12.00      1.72 o 
   6   0   3       13.22       11.98      4.02 o 
   7   0   3      312.54      351.81     13.61 o 
   8   0   3      119.05      128.02      8.63 o 
  -6   1   3       58.39       53.64      6.23 o 
  -5   1   3      123.54      105.98      7.83 o 
  -4   1   3       28.02       27.76      4.31 o 
  -3   1   3      740.30      765.78     16.04 o 
  -2   1   3      371.95      381.05     10.23 o 
  -1   1   3       32.87       37.61      1.65 o 
   0   1   3      373.72      371.51      4.39 o 
   1   1   3      812.57      825.64      7.23 o 
   2   1   3      170.96      182.95      3.05 o 
   3   1   3       26.82       26.15      1.70 o 
   4   1   3        9.18        8.53      1.36 o 
   5   1   3        4.32        6.14      1.44 o 
   6   1   3        1.10        0.21      1.86 o 
   7   1   3       11.13       15.43      2.46 o 
   8   1   3        5.00        4.10      4.99 o 
  -6   2   3        0.24       -0.76      4.29 o 
  -5   2   3       36.48       33.57      4.83 o 
  -4   2   3       10.51       11.52      3.77 o 
  -3   2   3       10.75        9.05      3.20 o 
  -2   2   3      401.42      414.44     11.28 o 
  -1   2   3      193.89      214.06      7.30 o 
   0   2   3      216.89      219.71      6.76 o 
   1   2   3     1724.81     1670.47     16.45 o 
   2   2   3       10.52       10.56      1.03 o 
   3   2   3       46.49       46.25      1.99 o 
   4   2   3      677.62      678.77      8.43 o 
   5   2   3      264.86      285.87     10.84 o 
   6   2   3       93.57       97.72      5.94 o 
   7   2   3       57.89       69.93      5.96 o 
   8   2   3       23.04       28.09      4.57 o 
  -6   3   3       27.00       30.29      5.38 o 
  -5   3   3       57.99       42.45      5.67 o 
  -4   3   3       70.06       66.74      6.34 o 
  -3   3   3      116.27      110.36      7.30 o 
  -2   3   3     1146.51     1135.50     19.84 o 
  -1   3   3       48.04       41.82      3.91 o 
   0   3   3       43.79       40.84      2.17 o 
   1   3   3      676.16      644.33      7.57 o 
   2   3   3        0.04        0.82      0.84 o 
   3   3   3      141.71      136.03      7.54 o 
   4   3   3        5.47        4.95      0.98 o 
   5   3   3        0.37       -0.15      1.28 o 
   6   3   3       66.43       62.80      5.27 o 
   7   3   3        0.02        0.00      2.66 o 
   8   3   3       12.81        5.30      4.04 o 
   9   3   3        0.05       -3.42      5.43 o 
  -5   4   3        0.15       -1.31      4.81 o 
  -4   4   3      112.66      107.26      7.92 o 
  -3   4   3       20.17       14.32      4.09 o 
  -2   4   3      575.75      588.80     15.10 o 
  -1   4   3       37.73       35.77      3.32 o 
   0   4   3       35.43       39.94      2.24 o 
   1   4   3      706.70      627.44      8.07 o 
   2   4   3      144.61      137.02      3.83 o 
   3   4   3        6.58        4.66      1.71 o 
   4   4   3       72.21       75.83      5.31 o 
   5   4   3       63.38       73.46      5.47 o 
   6   4   3      132.83      134.21      7.74 o 
   7   4   3        0.13        0.00      3.30 o 
   8   4   3        0.03       -1.96      4.01 o 
   9   4   3        6.27        4.67      4.35 o 
  -5   5   3       50.86       59.49      7.03 o 
  -4   5   3       52.20       52.06      6.17 o 
  -3   5   3        1.81        1.94      3.56 o 
  -2   5   3      408.43      369.77     12.87 o 
  -1   5   3        4.99        6.88      3.17 o 
   0   5   3      165.27      140.20     11.66 o 
   1   5   3      145.70      146.34      4.20 o 
   2   5   3      213.54      230.57     13.03 o 
   3   5   3      515.61      551.32     25.39 o 
   4   5   3       16.71       13.61      2.45 o 
   5   5   3        2.85        3.67      2.58 o 
   6   5   3      510.38      508.97     15.11 o 
   7   5   3       25.49       20.03      4.37 o 
   8   5   3       14.31       12.62      3.62 o 
   9   5   3        0.44        4.15      5.40 o 
  -4   6   3       18.62       23.81      5.07 o 
  -3   6   3       86.31       87.18      7.45 o 
  -2   6   3      338.67      301.97     12.60 o 
  -1   6   3       24.24       22.05      3.64 o 
   0   6   3        4.86       -0.88      2.46 o 
   1   6   3      112.83       93.81      6.25 o 
   2   6   3        0.32        1.51      1.47 o 
   3   6   3       40.23       34.63      5.26 o 
   4   6   3        0.02        0.80      2.53 o 
   5   6   3       22.68       22.51      3.68 o 
   6   6   3      225.65      225.01     10.51 o 
   7   6   3       34.85       35.33      5.05 o 
   8   6   3       23.52       12.54      4.94 o 
   9   6   3        1.28        5.16      5.67 o 
  -3   7   3       45.22       47.82      4.12 o 
  -2   7   3        6.41        4.09      2.91 o 
  -1   7   3       34.13       21.10      3.95 o 
   0   7   3      202.72      219.70     10.22 o 
   1   7   3       21.67       21.38      4.17 o 
   2   7   3        7.28        4.94      2.93 o 
   3   7   3      163.85      173.98      8.77 o 
   4   7   3      332.01      359.09     11.52 o 
   5   7   3        0.12        1.56      3.06 o 
   6   7   3       43.75       42.90      5.05 o 
   7   7   3       35.20       33.05      4.70 o 
   8   7   3       66.88       63.36      6.82 o 
  -2   8   3       50.50       33.48      5.78 o 
  -1   8   3        9.86        5.18      4.47 o 
   0   8   3       28.72       23.29      4.45 o 
   1   8   3        1.85        4.16      3.44 o 
   2   8   3       14.32       14.54      3.80 o 
   3   8   3        9.59        0.12      3.55 o 
   4   8   3       22.16       15.59      4.10 o 
   5   8   3        3.12        1.61      3.25 o 
   6   8   3        0.30        2.77      3.56 o 
   7   8   3       22.68       26.42      4.13 o 
   8   8   3        0.66        1.47      4.68 o 
  -1   9   3        1.79       -3.18      5.11 o 
   0   9   3       49.22       54.24      5.84 o 
   1   9   3       43.49       41.82      6.15 o 
   2   9   3        5.51       -0.83      4.33 o 
   3   9   3       19.76       19.51      4.00 o 
   4   9   3       32.37       27.42      5.09 o 
   5   9   3        0.16       -1.92      4.44 o 
   6   9   3        1.87        4.02      4.72 o 
   7   9   3        0.20       -0.88      5.35 o 
   1  10   3        8.19        5.71      5.97 o 
   2  10   3        2.65       -3.05      5.49 o 
   3  10   3        0.02       -5.49      5.49 o 
   4  10   3       15.56        7.16      4.87 o 
   5  10   3        1.05       -4.20      6.14 o 
   6  10   3        2.38       -6.52      6.52 o 
  -4  -7   4       73.49       62.23      6.93 o 
  -3  -7   4        4.77        0.31      4.88 o 
  -2  -7   4        0.54        5.30      4.15 o 
  -1  -7   4       40.70       37.76      5.77 o 
   0  -7   4       68.65       64.14      6.39 o 
   1  -7   4        8.81       12.81      4.74 o 
   2  -7   4       25.06       35.59      3.52 o 
  -5  -6   4        9.43        5.38      5.19 o 
  -4  -6   4       17.44       17.32      4.90 o 
  -3  -6   4        1.26        0.38      3.37 o 
  -2  -6   4       73.56       73.02      7.08 o 
  -1  -6   4       37.32       37.19      5.23 o 
   0  -6   4      199.93      221.95     10.88 o 
   1  -6   4       57.77       52.44      3.91 o 
   2  -6   4        1.73        1.13      2.94 o 
   3  -6   4       63.01       77.04     12.43 o 
   4  -6   4        0.39        1.84      4.11 o 
  -6  -5   4       26.15       19.59      5.83 o 
  -5  -5   4       18.62       20.57      4.33 o 
  -4  -5   4      103.58       95.93      7.48 o 
  -3  -5   4      325.02      337.29     13.02 o 
  -2  -5   4       32.69       27.90      4.06 o 
  -1  -5   4        2.59        1.27      3.16 o 
   0  -5   4      199.15      201.30      9.75 o 
   1  -5   4       94.38       83.27      4.45 o 
   2  -5   4        3.53        2.06      3.31 o 
   3  -5   4        0.00       -0.48      2.06 o 
   4  -5   4        0.01       -1.03      2.67 o 
   5  -5   4        6.86        4.91      3.44 o 
  -6  -4   4        0.86       -0.15      5.04 o 
  -5  -4   4        0.19        5.52      4.36 o 
  -4  -4   4        7.33        6.46      3.27 o 
  -3  -4   4      266.73      291.79     11.39 o 
  -2  -4   4       34.10       38.69      4.48 o 
  -1  -4   4       45.27       44.02      4.46 o 
   0  -4   4      532.08      528.76     14.10 o 
   1  -4   4       73.14       77.12      6.61 o 
   2  -4   4       41.18       40.96      3.22 o 
   3  -4   4       43.09       46.71      3.55 o 
   4  -4   4      206.58      205.12      9.02 o 
   5  -4   4       61.28       68.74      8.69 o 
   6  -4   4       21.42       23.08      4.38 o 
  -6  -3   4       44.22       51.71      5.71 o 
  -5  -3   4        4.85        5.73      3.53 o 
  -4  -3   4       40.85       42.56      4.65 o 
  -3  -3   4      348.28      357.19     11.66 o 
  -2  -3   4        1.06        3.06      2.42 o 
  -1  -3   4        1.89        1.98      1.95 o 
   0  -3   4      276.67      255.97      8.95 o 
   1  -3   4       18.50       16.83      2.25 o 
   2  -3   4       58.03       69.46      5.10 o 
   3  -3   4        8.16        5.86      2.03 o 
   4  -3   4        0.01        2.57      2.02 o 
   5  -3   4       38.17       35.43      3.82 o 
   6  -3   4        1.66       -4.15      4.84 o 
  -6  -2   4        0.16        0.75      4.86 o 
  -5  -2   4       16.13       16.90      2.72 o 
  -4  -2   4        8.92        9.02      2.03 o 
  -3  -2   4      250.52      237.46     11.61 o 
  -2  -2   4       17.66       18.59      2.02 o 
  -1  -2   4       30.22       27.63      3.16 o 
   0  -2   4     1182.51     1132.65     17.19 o 
   1  -2   4      325.29      312.08      6.55 o 
   2  -2   4       55.35       47.77      2.12 o 
   3  -2   4        0.42       -0.81      1.43 o 
   4  -2   4      883.50      861.80     28.31 o 
   5  -2   4      147.02      148.97      8.66 o 
   6  -2   4        1.41       -1.62      4.02 o 
   7  -2   4       22.26       22.13      5.19 o 
  -6  -1   4        7.76       11.13      4.60 o 
  -5  -1   4       21.74       19.59      3.92 o 
  -4  -1   4       21.25       16.84      2.57 o 
  -3  -1   4      202.50      195.33     11.73 o 
  -2  -1   4        0.34       -0.20      1.41 o 
  -1  -1   4      944.59      994.23     20.04 o 
   0  -1   4        8.11        8.38      1.23 o 
   1  -1   4       27.00       27.92      1.98 o 
   2  -1   4       41.12       33.41      1.71 o 
   3  -1   4      144.18      127.00      3.33 o 
   4  -1   4        6.74        6.97      1.97 o 
   5  -1   4      111.57       97.22      6.50 o 
   6  -1   4       30.98       33.93      4.12 o 
   7  -1   4        8.20       14.36      3.82 o 
   8  -1   4        0.18        3.02      5.24 o 
  -6   0   4       10.60       11.69      4.89 o 
  -5   0   4       84.94       78.23      7.38 o 
  -4   0   4      115.03      116.93      7.44 o 
  -3   0   4      296.37      298.52      6.64 o 
  -2   0   4      170.34      159.76      4.45 o 
  -1   0   4       41.58       51.96      2.36 o 
   0   0   4      865.91      933.00      8.85 o 
   1   0   4     1259.06     1277.31      8.01 o 
   2   0   4       45.93       46.46      1.89 o 
   3   0   4      285.17      280.05      4.75 o 
   4   0   4      210.32      210.23      5.46 o 
   5   0   4       65.11       62.90      3.32 o 
   6   0   4       56.16       47.96      5.09 o 
   7   0   4        0.03       -3.75      3.75 o 
   8   0   4       35.48       32.88      5.80 o 
  -6   1   4       74.08       82.60      8.59 o 
  -5   1   4       63.58       58.87      6.34 o 
  -4   1   4      450.28      482.30     15.14 o 
  -3   1   4       14.37        8.94      3.57 o 
  -2   1   4      452.10      455.96     11.70 o 
  -1   1   4     3038.94     3234.39     33.12 o 
   0   1   4      549.19      585.39      5.73 o 
   1   1   4       73.61       74.98      2.00 o 
   2   1   4      219.32      209.61      2.97 o 
   3   1   4     1071.26     1018.75      9.12 o 
   4   1   4      294.09      313.58     15.41 o 
   5   1   4      130.19      125.81      5.25 o 
   6   1   4       73.06       77.11      3.89 o 
   7   1   4        1.22        0.77      2.31 o 
   8   1   4       26.35       27.54      5.00 o 
  -6   2   4       13.72       20.76      4.88 o 
  -5   2   4       43.15       47.78      6.09 o 
  -4   2   4        9.99        9.40      3.74 o 
  -3   2   4      776.83      778.41     18.27 o 
  -2   2   4      382.87      384.78     11.77 o 
  -1   2   4       73.38       75.78      4.93 o 
   0   2   4       44.25       45.28      1.53 o 
   1   2   4     3141.70     3241.09     26.66 o 
   2   2   4       31.58       34.03      1.70 o 
   3   2   4      827.54      800.22      6.27 o 
   4   2   4       85.66       83.00      4.83 o 
   5   2   4       19.97       17.08      2.64 o 
   6   2   4      461.15      488.26     20.50 o 
   7   2   4       14.80       16.05      3.07 o 
   8   2   4        2.06        1.89      3.89 o 
  -5   3   4        4.72        7.36      3.57 o 
  -4   3   4      122.97      118.02      8.53 o 
  -3   3   4      202.74      197.91     10.10 o 
  -2   3   4       96.71      101.42      6.74 o 
  -1   3   4      335.66      362.23      7.27 o 
   0   3   4     1039.92     1015.17     11.19 o 
   1   3   4        5.50        6.18      1.17 o 
   2   3   4       89.30       92.79      3.67 o 
   3   3   4      525.31      476.13     10.54 o 
   4   3   4        2.14        2.69      1.12 o 
   5   3   4       12.22       10.89      1.45 o 
   6   3   4       30.81       29.65      4.27 o 
   7   3   4       23.25       19.26      3.86 o 
   8   3   4        0.13       -2.47      3.74 o 
   9   3   4        0.01        0.98      5.41 o 
  -5   4   4       31.79       31.42      6.22 o 
  -4   4   4        2.03        0.37      4.29 o 
  -3   4   4      152.62      168.20      9.54 o 
  -2   4   4        3.55        1.84      1.96 o 
  -1   4   4      104.71      101.16      4.13 o 
   0   4   4      126.52      126.54      4.24 o 
   1   4   4       91.47       95.00      3.48 o 
   2   4   4        0.89        0.05      1.23 o 
   3   4   4      300.78      297.42     13.31 o 
   4   4   4        4.40        3.76      2.30 o 
   5   4   4        2.41        0.07      2.63 o 
   6   4   4       60.92       63.31      5.53 o 
   7   4   4       72.97       81.54      6.74 o 
   8   4   4        7.26        9.77      4.08 o 
   9   4   4        1.50       -4.50      4.50 o 
  -4   5   4       51.32       55.98      6.59 o 
  -3   5   4      130.96      140.51      9.37 o 
  -2   5   4       16.17       16.88      3.77 o 
  -1   5   4       20.83       15.46      3.87 o 
   0   5   4     1355.87     1303.23     13.70 o 
   1   5   4        6.36        8.56      1.56 o 
   2   5   4       26.46       28.17      2.17 o 
   3   5   4      266.41      268.14     19.64 o 
   4   5   4       31.33       30.40      3.66 o 
   5   5   4       14.55       12.93      2.79 o 
   6   5   4        4.13        4.59      3.27 o 
   7   5   4        3.73       -0.80      3.38 o 
   8   5   4       14.78        8.86      4.54 o 
   9   5   4        1.03       -5.73      5.73 o 
  -4   6   4        3.50       10.44      5.54 o 
  -3   6   4        8.96        7.20      4.48 o 
  -2   6   4       85.37       71.34      6.85 o 
  -1   6   4       12.51       12.64      3.47 o 
   0   6   4      201.65      186.02      9.15 o 
   1   6   4       33.09       27.37      4.10 o 
   2   6   4       19.96       19.47      2.07 o 
   3   6   4      104.86       94.53      4.20 o 
   4   6   4       72.22       74.90      5.50 o 
   5   6   4        4.30        5.28      2.70 o 
   6   6   4       29.30       20.28      4.24 o 
   7   6   4        6.86        7.50      3.59 o 
   8   6   4        1.94        4.56      3.97 o 
   9   6   4        0.11       -5.91      5.91 o 
  -3   7   4      101.23      127.72      6.75 o 
  -2   7   4        0.89        3.22      4.14 o 
  -1   7   4        0.60        1.07      3.32 o 
   0   7   4      366.30      345.30     13.13 o 
   1   7   4       34.83       29.05      4.44 o 
   2   7   4       25.00       21.14      4.20 o 
   3   7   4       25.42       28.90      2.83 o 
   4   7   4       21.95       17.18      3.11 o 
   5   7   4       61.62       75.65      6.32 o 
   6   7   4       12.58       19.10      3.69 o 
   7   7   4        0.91        1.55      4.32 o 
   8   7   4      108.37       93.16      8.09 o 
  -2   8   4        6.87       12.27      5.53 o 
  -1   8   4       63.69       55.72      6.71 o 
   0   8   4      179.67      167.42     10.14 o 
   1   8   4       15.52       11.83      3.75 o 
   2   8   4        9.58       14.03      3.93 o 
   3   8   4       23.23       18.11      4.20 o 
   4   8   4        1.52       -0.27      3.20 o 
   5   8   4        0.24        0.44      4.12 o 
   6   8   4        3.39        7.00      4.34 o 
   7   8   4        1.08        3.38      3.96 o 
   8   8   4       12.50        8.50      5.90 o 
  -1   9   4       12.61       13.73      5.02 o 
   0   9   4        6.86        1.51      5.39 o 
   1   9   4       45.08       46.55      6.11 o 
   2   9   4       11.21       15.88      4.57 o 
   3   9   4       13.36       17.10      4.13 o 
   4   9   4        0.42       -4.32      4.32 o 
   5   9   4       25.22       21.27      4.09 o 
   6   9   4       61.41       57.00      6.51 o 
   7   9   4        0.23       -0.63      4.89 o 
   1  10   4        6.28       -2.72      5.89 o 
   2  10   4       22.30       19.39      6.01 o 
   3  10   4        0.06       -2.23      5.01 o 
   4  10   4        2.48        0.51      5.97 o 
   5  10   4        0.38        6.40      5.47 o 
   6  10   4        0.66        2.21      5.76 o 
  -2  -7   5        6.62        3.07      5.31 o 
  -1  -7   5        0.34        0.20      4.43 o 
   0  -7   5        9.04        6.20      5.42 o 
   1  -7   5        4.22        7.65      6.01 o 
  -4  -6   5        1.09        6.11      4.36 o 
  -3  -6   5       13.34       16.68      4.67 o 
  -2  -6   5        0.09       -0.07      4.36 o 
  -1  -6   5        0.40        2.71      4.09 o 
   0  -6   5       60.90       68.07      6.90 o 
   1  -6   5        0.20        5.21      3.09 o 
   2  -6   5       69.27       84.62      9.38 o 
   3  -6   5       91.06       89.80      8.42 o 
  -5  -5   5        0.27        3.77      6.17 o 
  -4  -5   5        0.93        2.75      4.57 o 
  -3  -5   5        4.50        5.57      3.21 o 
  -2  -5   5      245.42      249.42     11.50 o 
  -1  -5   5       38.20       40.25      4.92 o 
   0  -5   5        1.58        0.28      3.19 o 
   1  -5   5       44.18       34.92      3.43 o 
   2  -5   5      205.71      203.83      7.50 o 
   3  -5   5        5.02        4.97      2.28 o 
   4  -5   5       26.22       35.28      7.72 o 
  -5  -4   5        2.75        1.66      5.14 o 
  -4  -4   5       24.84       16.11      4.35 o 
  -3  -4   5        5.26        5.00      3.11 o 
  -2  -4   5        0.03        0.68      3.31 o 
  -1  -4   5        0.63       -1.99      2.91 o 
   0  -4   5      306.38      273.71     10.99 o 
   1  -4   5        0.29       -0.84      2.05 o 
   2  -4   5      237.98      249.92     12.28 o 
   3  -4   5       64.10       60.16      5.07 o 
   4  -4   5       52.06       45.04      3.82 o 
   5  -4   5       36.90       42.01      4.54 o 
  -5  -3   5       26.13       27.75      4.68 o 
  -4  -3   5      134.09      139.13      8.26 o 
  -3  -3   5       88.50       89.38      6.33 o 
  -2  -3   5      151.24      165.11      8.17 o 
  -1  -3   5     1238.95     1282.23     21.95 o 
   0  -3   5       63.54       54.54      4.96 o 
   1  -3   5       10.65        5.86      2.59 o 
   2  -3   5      454.93      476.46     15.62 o 
   3  -3   5      189.05      177.82      6.36 o 
   4  -3   5        1.38        4.03      2.00 o 
   5  -3   5        1.36        4.43      2.52 o 
   6  -3   5        2.49        3.97      5.54 o 
  -6  -2   5       22.93       24.47      6.30 o 
  -5  -2   5        0.55        3.86      5.00 o 
  -4  -2   5       31.33       29.17      4.21 o 
  -3  -2   5        5.65        5.67      2.37 o 
  -2  -2   5      148.03      145.90      7.37 o 
  -1  -2   5      342.02      348.69     10.78 o 
   0  -2   5      109.93      115.41      6.16 o 
   1  -2   5      348.13      338.36      7.52 o 
   2  -2   5      376.20      364.33      8.09 o 
   3  -2   5      129.39      117.06      4.97 o 
   4  -2   5       66.93       62.57      7.43 o 
   5  -2   5        0.16        0.57      2.14 o 
   6  -2   5      167.46      164.89      9.89 o 
   7  -2   5       14.44       11.42      5.74 o 
  -6  -1   5        8.10       -0.84      5.02 o 
  -5  -1   5        7.45        9.58      3.99 o 
  -4  -1   5      207.49      220.31     10.79 o 
  -3  -1   5        2.39        0.13      1.97 o 
  -2  -1   5        2.55        2.60      1.61 o 
  -1  -1   5     1235.77     1240.99     13.13 o 
   0  -1   5       86.26       80.54      3.14 o 
   1  -1   5       11.23       10.74      1.56 o 
   2  -1   5      443.45      423.08      6.30 o 
   3  -1   5      127.08      120.75      3.55 o 
   4  -1   5       11.92       13.12      2.91 o 
   5  -1   5        2.70        2.14      2.17 o 
   6  -1   5       24.07       14.14      3.56 o 
   7  -1   5       25.77       25.21      4.45 o 
  -6   0   5       21.46       21.51      5.97 o 
  -5   0   5        3.74        5.35      4.72 o 
  -4   0   5       17.36       13.39      3.55 o 
  -3   0   5       19.41       12.18      3.13 o 
  -2   0   5       31.92       36.58      2.61 o 
  -1   0   5      217.84      219.74      5.24 o 
   0   0   5       58.77       58.89      2.59 o 
   1   0   5       73.86       73.21      3.75 o 
   2   0   5      626.40      614.19      8.80 o 
   3   0   5      365.26      337.65      6.88 o 
   4   0   5        8.40        9.51      1.30 o 
   5   0   5       14.64       14.44      1.98 o 
   6   0   5      330.56      353.32     12.67 o 
   7   0   5        9.12       10.86      4.47 o 
   8   0   5        6.22       18.11      5.78 o 
  -5   1   5        6.78       -0.08      3.58 o 
  -4   1   5       69.92       69.26      6.59 o 
  -3   1   5        1.34        1.37      2.88 o 
  -2   1   5       79.72       67.86      5.35 o 
  -1   1   5      410.43      388.83      6.45 o 
   0   1   5      339.76      312.63      6.55 o 
   1   1   5      929.89      980.48     12.87 o 
   2   1   5       12.81       12.45      0.94 o 
   3   1   5      160.47      161.80      3.81 o 
   4   1   5        4.47        4.55      1.48 o 
   5   1   5      111.91      104.18      4.40 o 
   6   1   5       26.88       20.10      2.40 o 
   7   1   5       37.14       47.38      4.74 o 
   8   1   5       12.89        8.77      4.00 o 
  -5   2   5        1.17        2.56      3.84 o 
  -4   2   5       40.89       22.28      4.81 o 
  -3   2   5      179.28      177.06      9.60 o 
  -2   2   5      249.92      214.66      9.56 o 
  -1   2   5      474.82      492.14     12.77 o 
   0   2   5      169.36      151.66      3.83 o 
   1   2   5      337.40      355.94      4.77 o 
   2   2   5      408.99      437.28      5.21 o 
   3   2   5      981.56     1006.85     16.74 o 
   4   2   5       93.51       88.82      3.58 o 
   5   2   5       55.88       59.14      3.43 o 
   6   2   5       12.51       16.32      3.73 o 
   7   2   5        0.29        0.18      3.14 o 
   8   2   5       11.78       10.77      4.61 o 
  -5   3   5        9.67        7.87      5.14 o 
  -4   3   5      187.90      208.41     11.67 o 
  -3   3   5        0.12       -3.74      3.77 o 
  -2   3   5      512.80      518.59     15.25 o 
  -1   3   5       46.24       41.07      3.98 o 
   0   3   5     1125.51     1169.81     13.33 o 
   1   3   5     1060.39     1092.73     11.84 o 
   2   3   5      544.59      565.90      7.96 o 
   3   3   5      227.31      223.33      4.88 o 
   4   3   5        2.55        2.70      1.30 o 
   5   3   5      301.72      295.07     12.04 o 
   6   3   5       48.02       43.15      4.33 o 
   7   3   5       26.53       31.06      4.16 o 
   8   3   5       32.20       28.48      4.21 o 
   9   3   5        0.99        1.94      4.75 o 
  -4   4   5       19.78       12.29      4.84 o 
  -3   4   5       76.22       79.99      7.45 o 
  -2   4   5       34.69       28.19      2.88 o 
  -1   4   5     1182.45     1197.94     15.01 o 
   0   4   5      346.30      338.89      9.06 o 
   1   4   5      230.98      234.14      5.85 o 
   2   4   5        0.03        0.22      1.35 o 
   3   4   5     1115.83     1133.90     12.14 o 
   4   4   5      138.36      143.77      4.76 o 
   5   4   5       90.70       97.89      6.55 o 
   6   4   5        1.95       -0.50      2.57 o 
   7   4   5        0.02       -0.93      3.28 o 
   8   4   5       53.34       59.55      6.44 o 
   9   4   5        2.24        8.48      5.55 o 
  -4   5   5        8.42        3.93      5.86 o 
  -3   5   5       88.61       92.06      8.23 o 
  -2   5   5       68.83       61.10      6.59 o 
  -1   5   5      131.33      131.39      5.27 o 
   0   5   5       85.85       77.77      4.05 o 
   1   5   5        0.14        1.10      1.50 o 
   2   5   5      599.42      587.75     14.22 o 
   3   5   5        3.85        4.46      1.85 o 
   4   5   5        2.97        3.68      1.64 o 
   5   5   5       86.85       88.21      4.04 o 
   6   5   5        3.33       -1.30      2.91 o 
   7   5   5        2.40        2.55      3.83 o 
   8   5   5        9.28        1.64      4.85 o 
   9   5   5       13.33       14.55      4.95 o 
  -3   6   5       32.38       37.29      5.53 o 
  -2   6   5        9.09       15.14      4.58 o 
  -1   6   5      229.85      213.62     11.02 o 
   0   6   5        1.62        0.46      3.41 o 
   1   6   5      120.37      115.89      5.39 o 
   2   6   5        0.00       -0.93      1.71 o 
   3   6   5       25.80       25.92      2.28 o 
   4   6   5       16.05       15.29      4.44 o 
   5   6   5       15.07        9.10      2.06 o 
   6   6   5        0.02        0.15      3.55 o 
   7   6   5        1.02        3.79      4.27 o 
   8   6   5        0.93        4.25      4.47 o 
   9   6   5        7.75        2.67      4.92 o 
  -2   7   5       28.80       32.46      5.24 o 
  -1   7   5       88.38       93.85      7.92 o 
   0   7   5        2.84        4.29      3.76 o 
   1   7   5        1.26        2.46      3.34 o 
   2   7   5      567.62      586.21     16.52 o 
   3   7   5       26.29       24.06      2.77 o 
   4   7   5        3.69        3.35      2.33 o 
   5   7   5       36.33       30.27      2.76 o 
   6   7   5       14.26       22.69      3.81 o 
   7   7   5        0.00       -2.74      4.07 o 
   8   7   5        4.66       -0.55      4.38 o 
  -1   8   5       21.09       21.81      4.79 o 
   0   8   5       16.31       11.09      4.67 o 
   1   8   5        4.48        6.59      3.68 o 
   2   8   5       15.44       12.13      4.49 o 
   3   8   5        6.04        3.18      3.45 o 
   4   8   5       14.07        7.63      6.26 o 
   5   8   5        6.00        8.81      2.63 o 
   6   8   5        8.30        8.99      2.85 o 
   7   8   5        3.54        1.18      5.55 o 
   8   8   5        7.51       11.66      6.17 o 
   0   9   5        9.57        7.27      4.97 o 
   1   9   5        1.04       -0.79      4.89 o 
   2   9   5      149.07      164.50     10.91 o 
   3   9   5       43.45       45.14      6.28 o 
   4   9   5        0.06       -0.83      4.28 o 
   5   9   5        2.43        6.33      4.79 o 
   6   9   5        4.88        0.45      3.45 o 
   7   9   5        3.40       10.22      9.75 o 
   2  10   5       48.27       38.34      6.89 o 
   3  10   5        1.66       -0.74      5.89 o 
   4  10   5        0.99       10.90      5.69 o 
   5  10   5        1.88        6.80      6.09 o 
   6  10   5        0.00       -6.49      6.49 o 
  -2  -6   6        4.72        6.55      4.64 o 
  -1  -6   6       15.58       21.77      5.12 o 
   0  -6   6        9.13       10.73      4.66 o 
   1  -6   6       10.42       13.66      5.03 o 
   2  -6   6       47.38       75.20     10.23 o 
  -3  -5   6        3.85       -0.04      5.40 o 
  -2  -5   6       17.56       18.42      4.59 o 
  -1  -5   6       96.93       99.01      7.68 o 
   0  -5   6       24.16       21.08      4.18 o 
   1  -5   6        0.14       -3.37      3.37 o 
   2  -5   6       42.87       51.35      4.37 o 
   3  -5   6        0.33       -0.38      3.31 o 
  -4  -4   6       13.83       19.63      5.50 o 
  -3  -4   6       18.57       17.43      4.45 o 
  -2  -4   6        1.98        3.43      3.33 o 
  -1  -4   6       38.20       40.94      5.21 o 
   0  -4   6        5.83        9.47      3.68 o 
   1  -4   6        4.18        1.96      3.49 o 
   2  -4   6      137.42      142.87      6.28 o 
   3  -4   6       14.30       11.90      3.93 o 
   4  -4   6       65.36       62.60      4.71 o 
   5  -4   6       51.29       48.85      4.37 o 
  -4  -3   6       10.18       17.42      3.68 o 
  -3  -3   6        0.27        1.45      3.23 o 
  -2  -3   6        0.79       -1.65      2.95 o 
  -1  -3   6       89.30       85.15      6.36 o 
   0  -3   6      300.36      283.13     11.31 o 
   1  -3   6      146.02      154.89      8.69 o 
   2  -3   6       20.22       12.60      2.36 o 
   3  -3   6        6.02        2.30      2.17 o 
   4  -3   6      248.62      256.10     12.82 o 
   5  -3   6        3.17        2.67      2.80 o 
   6  -3   6        7.30        6.96      4.33 o 
  -5  -2   6        4.09       -5.17      5.17 o 
  -4  -2   6        9.48       11.76      4.62 o 
  -3  -2   6       10.76       10.49      2.50 o 
  -2  -2   6      142.89      131.53      7.61 o 
  -1  -2   6        6.15        3.27      2.60 o 
   0  -2   6       66.07       61.09      3.55 o 
   1  -2   6        4.46        6.56      1.89 o 
   2  -2   6      488.72      486.11     19.33 o 
   3  -2   6       36.69       30.17      5.42 o 
   4  -2   6       88.33       84.48      4.95 o 
   5  -2   6       30.15       27.18      3.36 o 
   6  -2   6       75.77       74.18      7.13 o 
   7  -2   6        2.75        7.06      5.56 o 
  -5  -1   6        1.56        1.69      5.02 o 
  -4  -1   6       82.07       78.42      6.88 o 
  -3  -1   6       30.68       28.53      4.37 o 
  -2  -1   6      346.62      354.78      8.11 o 
  -1  -1   6      190.48      184.07      5.59 o 
   0  -1   6        6.69        7.11      1.88 o 
   1  -1   6     2163.81     2256.82     28.03 o 
   2  -1   6       83.46       80.82      3.84 o 
   3  -1   6       90.48       88.99      3.41 o 
   4  -1   6      298.84      292.58      8.08 o 
   5  -1   6      206.94      187.00      6.88 o 
   6  -1   6        0.03        2.39      4.38 o 
   7  -1   6        0.01        2.35      4.34 o 
  -5   0   6        2.39        4.18      4.38 o 
  -4   0   6       63.17       67.20      6.71 o 
  -3   0   6        9.47       12.83      3.33 o 
  -2   0   6      196.83      191.80      9.03 o 
  -1   0   6       27.89       27.49      2.82 o 
   0   0   6      430.52      432.90      7.97 o 
   1   0   6       97.45       94.72      3.93 o 
   2   0   6      132.62      135.05      4.67 o 
   3   0   6      602.36      586.11      8.09 o 
   4   0   6       57.97       61.49      4.92 o 
   5   0   6       63.38       63.95      5.52 o 
   6   0   6       28.19       26.25      4.21 o 
   7   0   6       23.15       23.91      4.39 o 
   8   0   6       43.27       46.51      5.71 o 
  -5   1   6       12.65       11.38      6.16 o 
  -4   1   6       62.47       67.60      6.76 o 
  -3   1   6        0.01        4.32      3.85 o 
  -2   1   6      362.77      353.24     12.25 o 
  -1   1   6       10.58        7.33      3.02 o 
   0   1   6       94.01       93.19      2.99 o 
   1   1   6     1302.83     1296.87     18.64 o 
   2   1   6      294.33      275.07      6.53 o 
   3   1   6       39.07       35.98      2.64 o 
   4   1   6      187.16      179.40      4.84 o 
   5   1   6      113.72      104.39      5.70 o 
   6   1   6        0.76        1.95      2.04 o 
   7   1   6        0.07       -3.03      4.39 o 
   8   1   6       23.09       14.19      5.13 o 
  -5   2   6       38.14       14.36      5.48 o 
  -4   2   6       50.10       41.49      5.72 o 
  -3   2   6        5.57        8.04      3.36 o 
  -2   2   6      100.19       88.68      6.51 o 
  -1   2   6        0.06        0.98      2.71 o 
   0   2   6       44.33       50.37      3.21 o 
   1   2   6       39.05       38.49      1.93 o 
   2   2   6       14.54       14.56      1.70 o 
   3   2   6       25.14       20.37      3.48 o 
   4   2   6       76.36       75.90      3.65 o 
   5   2   6      114.39      110.68      4.64 o 
   6   2   6        0.00       -1.91      1.91 o 
   7   2   6       13.39       19.57      3.37 o 
  -4   3   6        4.16        6.95      4.32 o 
  -3   3   6       35.92       29.11      5.61 o 
  -2   3   6       93.88       97.80      7.45 o 
  -1   3   6      103.61       90.44      4.61 o 
   0   3   6       81.44       81.92      4.95 o 
   1   3   6      272.58      260.53      7.18 o 
   2   3   6      575.19      564.99      8.65 o 
   3   3   6      169.82      169.37      7.57 o 
   4   3   6        0.02        1.89      2.36 o 
   5   3   6      136.48      148.45      4.97 o 
   6   3   6       29.82       31.62      4.37 o 
   7   3   6       29.77       31.49      4.68 o 
   8   3   6        8.64       10.97      4.19 o 
   9   3   6        5.28        1.03      6.02 o 
  -4   4   6        2.47        0.13      4.73 o 
  -3   4   6       11.09        1.58      4.17 o 
  -2   4   6       94.49       90.55      4.99 o 
  -1   4   6      121.72      132.05      5.51 o 
   0   4   6      245.37      238.19      6.84 o 
   1   4   6      309.62      310.78      7.29 o 
   2   4   6       33.00       27.51      2.41 o 
   3   4   6      260.71      260.15      6.15 o 
   4   4   6      128.78      130.89      7.03 o 
   5   4   6      236.87      268.00     11.17 o 
   6   4   6       49.00       43.76      5.20 o 
   7   4   6        5.54        7.12      2.95 o 
   8   4   6        1.73        3.13      4.04 o 
   9   4   6        1.24       -1.47      5.37 o 
  -3   5   6        3.18        3.01      4.84 o 
  -2   5   6      192.59      196.56     11.18 o 
  -1   5   6       89.52       95.27      4.94 o 
   0   5   6      212.26      204.27      6.95 o 
   1   5   6       75.88       71.31      3.94 o 
   2   5   6      810.17      791.48     11.58 o 
   3   5   6       40.85       35.52      4.15 o 
   4   5   6      176.61      187.06      5.66 o 
   5   5   6      116.32      121.40      7.86 o 
   6   5   6       17.24        8.28      3.36 o 
   7   5   6       29.11       34.17      4.21 o 
   8   5   6        5.14        1.81      4.98 o 
   9   5   6        4.41        4.79      6.07 o 
  -3   6   6       75.28       73.17      9.38 o 
  -2   6   6       19.77       16.22      5.13 o 
  -1   6   6       34.63       29.90      5.37 o 
   0   6   6       23.50       24.18      4.88 o 
   1   6   6      788.56      775.25     12.52 o 
   2   6   6      162.16      152.83      5.66 o 
   3   6   6       99.10       91.81      6.74 o 
   4   6   6        9.62       10.72      2.58 o 
   5   6   6      219.27      214.96     16.82 o 
   6   6   6       67.27       76.00      6.44 o 
   7   6   6        4.35        2.10      4.39 o 
   8   6   6        0.11        1.51      4.57 o 
   9   6   6        0.21       -0.09      6.13 o 
  -2   7   6        5.59       -5.94      5.94 o 
  -1   7   6      166.73      159.84     10.84 o 
   0   7   6        2.77       -3.41      3.95 o 
   1   7   6       16.92        9.79      3.92 o 
   2   7   6       27.89       21.43      2.66 o 
   3   7   6       82.39       90.18      4.66 o 
   4   7   6      110.40      124.99      5.69 o 
   5   7   6        0.56        4.11      2.61 o 
   6   7   6        0.22        1.01      4.21 o 
   7   7   6        1.51        1.97      4.07 o 
   8   7   6        0.20       -3.45      5.82 o 
  -1   8   6       16.10       17.09      6.03 o 
   0   8   6        6.39        3.90      4.89 o 
   1   8   6      125.32      126.07      9.07 o 
   2   8   6       11.28       10.52      4.10 o 
   3   8   6       40.98       42.73      5.49 o 
   4   8   6       19.04       22.89      4.29 o 
   5   8   6        2.99        4.42      2.86 o 
   6   8   6       14.50        8.08      3.19 o 
   7   8   6        0.05       -0.52      5.32 o 
   8   8   6        1.23        1.10      4.76 o 
   0   9   6        4.27        2.05      6.91 o 
   1   9   6       15.49       11.94      5.50 o 
   2   9   6        9.91        3.41      3.67 o 
   3   9   6        3.94       -1.79      4.87 o 
   4   9   6       94.38      103.80      8.43 o 
   5   9   6        9.39        7.22      4.99 o 
   6   9   6        0.94        3.28      3.23 o 
   7   9   6        1.83       -5.05      5.96 o 
   2  10   6        0.12        1.97      5.15 o 
   3  10   6        0.39        1.01      6.35 o 
   4  10   6        0.20       -3.01      6.43 o 
   5  10   6        0.00       10.91      5.10 o 
   6  10   6        7.29        4.52      6.53 o 
  -1  -5   7       19.80       22.42      5.33 o 
   0  -5   7       73.18       77.77      7.38 o 
   1  -5   7       97.00      103.10      8.12 o 
   2  -5   7        2.58        9.04      5.59 o 
  -3  -4   7       26.69       17.46      4.96 o 
  -2  -4   7        0.03       -4.79      5.07 o 
  -1  -4   7       32.87       26.52      4.97 o 
   0  -4   7        0.09       -0.43      4.50 o 
   1  -4   7       14.95       18.88      4.39 o 
   2  -4   7       21.14       11.80      4.65 o 
   3  -4   7        0.27       -1.34      3.87 o 
   4  -4   7       41.37       49.44     10.71 o 
  -3  -3   7       75.79       73.45      6.80 o 
  -2  -3   7      115.02      117.21      8.03 o 
  -1  -3   7       30.30       36.65      4.68 o 
   0  -3   7        6.69        5.72      3.81 o 
   1  -3   7      339.72      359.38     13.84 o 
   2  -3   7       16.29       15.90      3.86 o 
   3  -3   7        4.87        1.89      4.60 o 
   4  -3   7       62.33       55.55      4.47 o 
   5  -3   7       13.00       18.16      3.52 o 
  -2  -2   7       11.99        7.12      3.32 o 
  -1  -2   7       49.23       44.59      4.84 o 
   0  -2   7        4.69        5.83      2.07 o 
   1  -2   7       18.60       15.20      2.35 o 
   2  -2   7       38.05       32.22      4.43 o 
   3  -2   7       21.92       13.23      2.48 o 
   4  -2   7       94.89       97.29      6.77 o 
   5  -2   7       25.86       29.75      3.39 o 
   6  -2   7       20.03       19.64      5.71 o 
  -4  -1   7        4.35        1.41      4.43 o 
  -3  -1   7       16.67       20.82      4.80 o 
  -2  -1   7      135.69      151.70      8.52 o 
  -1  -1   7        0.69       -0.96      3.14 o 
   0  -1   7       18.84       17.86      2.36 o 
   1  -1   7      180.84      184.14      6.89 o 
   2  -1   7       77.67       86.39      4.15 o 
   3  -1   7      225.38      212.18      9.96 o 
   4  -1   7       31.53       26.42      3.11 o 
   5  -1   7        2.70        1.70      2.97 o 
   6  -1   7      116.23      112.92      8.69 o 
   7  -1   7        3.14        1.76      6.06 o 
  -4   0   7       22.67       12.68      5.89 o 
  -3   0   7        9.53       11.07      3.64 o 
  -2   0   7        4.62        4.35      3.16 o 
  -1   0   7        7.02        6.83      3.12 o 
   0   0   7      344.10      331.52      7.83 o 
   1   0   7       18.78       17.97      2.38 o 
   2   0   7      146.06      145.72      5.28 o 
   3   0   7       58.02       60.11      3.60 o 
   4   0   7      320.77      305.11      8.30 o 
   5   0   7       60.30       64.65      4.16 o 
   6   0   7        6.74        5.54      4.06 o 
   7   0   7       13.85        8.43      4.48 o 
  -4   1   7        0.02        6.24      5.94 o 
  -3   1   7        2.67        2.59      3.58 o 
  -2   1   7      356.84      374.48     13.39 o 
  -1   1   7        0.41        1.21      2.11 o 
   0   1   7      336.42      329.23      7.83 o 
   1   1   7      124.04      131.95      6.50 o 
   2   1   7      148.57      148.44      9.13 o 
   3   1   7     1457.28     1478.39     16.35 o 
   4   1   7       65.73       60.87      3.06 o 
   5   1   7      122.96      125.63      5.21 o 
   6   1   7       54.96       52.30      3.59 o 
   7   1   7       95.72      103.39      7.64 o 
   8   1   7        0.10       -1.99      5.29 o 
  -4   2   7       24.41       34.50      5.87 o 
  -3   2   7       22.24       19.74      4.54 o 
  -2   2   7       71.01       70.39      6.69 o 
  -1   2   7       11.60       14.62      2.45 o 
   0   2   7      358.37      351.65     14.08 o 
   1   2   7       79.32       76.37      3.76 o 
   2   2   7      330.42      344.31     13.05 o 
   3   2   7        2.73        3.71      1.81 o 
   4   2   7       84.52       77.58      5.85 o 
   5   2   7      374.54      385.65      8.87 o 
   6   2   7        0.24       -2.42      3.30 o 
   7   2   7        8.04        5.61      4.21 o 
  -4   3   7       20.02       38.32      6.63 o 
  -3   3   7       19.18       21.87      5.18 o 
  -2   3   7      140.58      135.82      6.32 o 
  -1   3   7       43.58       42.42      5.63 o 
   0   3   7      184.46      207.55      8.01 o 
   1   3   7       52.84       42.42      4.39 o 
   2   3   7      230.93      229.88      9.52 o 
   3   3   7      382.03      360.73     11.86 o 
   4   3   7      212.25      214.66      9.46 o 
   5   3   7       14.22       12.95      2.93 o 
   6   3   7       16.39       17.40      3.39 o 
   7   3   7       25.21       26.37      3.91 o 
   8   3   7        4.20        3.05      4.82 o 
  -3   4   7      106.93      108.77      8.82 o 
  -2   4   7       91.64       88.24      5.36 o 
  -1   4   7        1.49        6.71      2.53 o 
   0   4   7      137.76      126.52      5.46 o 
   1   4   7       24.80       23.11      2.75 o 
   2   4   7       28.80       33.52      3.73 o 
   3   4   7        0.33       -1.46      2.66 o 
   4   4   7        0.47        0.37      2.81 o 
   5   4   7        5.43        5.59      2.68 o 
   6   4   7        2.40        1.79      3.02 o 
   7   4   7        6.26        5.92      3.97 o 
   8   4   7        0.08        0.63      4.50 o 
  -3   5   7       19.92       11.90      6.65 o 
  -2   5   7        7.87        5.60      4.17 o 
  -1   5   7       64.88       70.59      4.58 o 
   0   5   7       13.18       15.81      2.59 o 
   1   5   7      170.92      174.59      6.32 o 
   2   5   7       19.99       20.58      2.68 o 
   3   5   7       71.52       63.81      3.74 o 
   4   5   7      226.85      230.27     10.09 o 
   5   5   7        1.33        6.43      3.54 o 
   6   5   7        0.02       -3.10      3.10 o 
   7   5   7       34.16       30.59      4.47 o 
   8   5   7       19.92       28.47      5.22 o 
  -2   6   7        5.82        1.34      5.06 o 
  -1   6   7        8.92       11.30      4.53 o 
   0   6   7       87.24       80.69      4.71 o 
   1   6   7       22.86       22.41      2.74 o 
   2   6   7      115.10      119.59      8.56 o 
   3   6   7       89.25       90.57      4.50 o 
   4   6   7        0.01        4.35      2.87 o 
   5   6   7       64.92       78.76      6.86 o 
   6   6   7       35.45       31.54      4.92 o 
   7   6   7       26.34       24.50      4.19 o 
   8   6   7        7.36       13.48      3.85 o 
  -1   7   7        0.34        0.58      6.12 o 
   0   7   7       90.94       98.70      8.80 o 
   1   7   7      110.82      120.69      8.64 o 
   2   7   7       25.95       21.85      3.03 o 
   3   7   7       74.80       84.40      4.67 o 
   4   7   7      263.20      281.28     23.46 o 
   5   7   7       12.95       21.58      4.08 o 
   6   7   7       23.39        8.90      3.86 o 
   7   7   7       32.66       30.13      5.01 o 
   8   7   7       13.86       16.24      5.28 o 
   0   8   7        8.76       12.79      5.03 o 
   1   8   7        3.08       -4.69      5.55 o 
   2   8   7        2.12        5.07      3.72 o 
   3   8   7      249.48      272.09     12.32 o 
   4   8   7       49.71       49.20      4.00 o 
   5   8   7        7.70        5.62      3.32 o 
   6   8   7        5.79       13.23      4.75 o 
   7   8   7       24.69       30.61      5.58 o 
   8   8   7       15.79       18.07      5.64 o 
   1   9   7      107.93      121.28     10.21 o 
   2   9   7        3.99        9.59      5.61 o 
   3   9   7        1.34        4.75      5.21 o 
   4   9   7        5.65       -1.06      4.57 o 
   5   9   7       66.43       67.03      6.39 o 
   6   9   7        3.00       16.87      5.67 o 
   7   9   7        0.00        6.12      6.45 o 
   4  10   7        7.39        2.58      5.69 o 
   5  10   7        5.50       11.83      6.82 o 
  -1  -4   8       19.50       32.22      5.41 o 
   0  -4   8        0.48       -5.84      5.84 o 
   1  -4   8       22.05       14.38      4.21 o 
   2  -4   8        1.85       -1.22      4.45 o 
  -2  -3   8       78.30       70.24      6.44 o 
  -1  -3   8       22.45       30.68      5.08 o 
   0  -3   8       61.95       60.39      7.09 o 
   1  -3   8       93.91       97.43      8.47 o 
   2  -3   8       44.20       46.47      5.97 o 
   3  -3   8      194.19      204.57     11.83 o 
   4  -3   8        3.66        8.77      3.35 o 
  -1  -2   8       85.51      101.89      5.50 o 
   0  -2   8       10.61        6.28      2.62 o 
   1  -2   8       53.81       56.37      5.98 o 
   2  -2   8       12.71       13.44      3.67 o 
   3  -2   8        0.48       -0.59      3.49 o 
   4  -2   8       17.16       15.67      3.54 o 
   5  -2   8       13.86        6.97      3.84 o 
  -3  -1   8        7.63        5.98      5.86 o 
  -1  -1   8       47.73       49.71      5.86 o 
   0  -1   8      299.75      334.43      9.03 o 
   1  -1   8       54.90       54.61      3.74 o 
   2  -1   8       11.54       12.07      2.42 o 
   3  -1   8      358.28      360.67     13.62 o 
   4  -1   8        0.02       -1.45      3.25 o 
   5  -1   8       20.33       15.92      3.37 o 
   6  -1   8       26.96       31.31      5.14 o 
  -3   0   8       95.58       97.82      8.24 o 
  -2   0   8        6.13        5.16      4.83 o 
  -1   0   8       46.66       39.02      4.98 o 
   0   0   8        0.12       -0.35      3.52 o 
   1   0   8       99.09       98.23      4.88 o 
   2   0   8        4.48        4.17      2.01 o 
   3   0   8        0.38        0.87      2.09 o 
   4   0   8       47.77       36.66      5.13 o 
   5   0   8       14.98       17.99      4.74 o 
   6   0   8       18.62       10.68      4.52 o 
   7   0   8       12.89       15.11      6.29 o 
  -3   1   8      117.03      116.35      9.26 o 
  -2   1   8        3.19        3.43      4.07 o 
  -1   1   8        0.79        2.66      5.79 o 
   0   1   8      302.71      338.84     13.45 o 
   1   1   8       16.73       12.63      3.21 o 
   2   1   8       24.37       27.81      4.26 o 
   3   1   8       56.60       56.84      3.71 o 
   4   1   8        1.62        2.51      2.36 o 
   5   1   8      125.50      130.14      8.96 o 
   6   1   8       15.30       13.48      3.98 o 
   7   1   8        4.83        8.04      4.81 o 
  -3   2   8      146.77      156.43     10.80 o 
  -2   2   8       12.10        8.42      3.07 o 
  -1   2   8        6.50        7.67      3.75 o 
   0   2   8        4.28        3.25      3.60 o 
   1   2   8        0.43        2.77      3.16 o 
   2   2   8      302.44      271.69     11.18 o 
   3   2   8       16.30       15.77      4.64 o 
   4   2   8       53.87       53.53      7.84 o 
   5   2   8      113.81      107.81      7.43 o 
   6   2   8      110.62      110.72     12.08 o 
   7   2   8       25.78       40.45      4.78 o 
  -3   3   8      181.03      201.81      8.56 o 
  -2   3   8       21.70       21.25      3.49 o 
  -1   3   8       21.29       17.15      2.98 o 
   0   3   8      470.78      502.46     10.93 o 
   1   3   8       32.14       33.88      4.19 o 
   2   3   8       97.09       86.71      6.54 o 
   3   3   8       25.49       22.05      4.00 o 
   4   3   8      243.81      273.32     11.38 o 
   5   3   8      383.16      366.16     13.41 o 
   6   3   8       23.57       23.82      4.46 o 
   7   3   8       64.98       68.89      6.79 o 
   8   3   8        0.78        2.12      4.73 o 
  -2   4   8        0.04       -1.05      3.49 o 
  -1   4   8       39.69       34.68      3.57 o 
   0   4   8       36.70       35.15      3.47 o 
   1   4   8        0.33        0.26      2.27 o 
   2   4   8      216.71      203.88      9.64 o 
   3   4   8       88.24       78.76      6.43 o 
   4   4   8       88.71       93.13      7.01 o 
   5   4   8       26.83       28.65      4.06 o 
   6   4   8       34.58       38.63      5.18 o 
   7   4   8      126.11      135.61      9.21 o 
   8   4   8        3.20       11.36      5.04 o 
  -2   5   8       66.68       55.39      7.70 o 
  -1   5   8        2.62        9.38      4.32 o 
   0   5   8      132.35      126.74      6.04 o 
   1   5   8      107.03      121.29      5.66 o 
   2   5   8        7.53        8.94      2.20 o 
   3   5   8       36.56       36.96      5.32 o 
   4   5   8      133.97      133.00      8.45 o 
   5   5   8       24.93       14.30      3.77 o 
   6   5   8       45.71       53.36      6.12 o 
   7   5   8        1.60       -4.67      5.05 o 
   8   5   8        0.00       -0.04      4.41 o 
  -1   6   8       92.20      100.79      8.87 o 
   0   6   8       90.94       99.71      5.62 o 
   1   6   8        0.05        1.08      2.81 o 
   2   6   8       46.01       44.81      3.58 o 
   3   6   8       32.53       40.44      4.67 o 
   4   6   8        8.14        7.30      3.32 o 
   5   6   8        4.77        0.48      4.19 o 
   6   6   8        1.65       -0.20      4.06 o 
   7   6   8        1.44        3.45      4.96 o 
   8   6   8        0.00        2.98      5.97 o 
   0   7   8        4.02       -0.69      4.52 o 
   1   7   8       49.79       48.14      6.39 o 
   2   7   8        6.71        5.95      3.13 o 
   3   7   8       64.82       64.78      4.36 o 
   4   7   8        0.00       11.08      4.54 o 
   5   7   8       10.54        8.45      4.66 o 
   6   7   8       30.04       34.73      5.45 o 
   7   7   8        2.31        4.94      4.26 o 
   8   7   8        0.26       -2.77      6.40 o 
   1   8   8        1.00       -0.17      5.92 o 
   2   8   8       39.32       27.40      5.83 o 
   3   8   8        2.79        3.27      3.49 o 
   4   8   8       30.40       26.08      3.44 o 
   5   8   8       14.17       17.67      5.29 o 
   6   8   8        2.01       -0.17      4.23 o 
   7   8   8        6.05       -5.01      5.37 o 
   2   9   8       20.97       21.85      6.62 o 
   3   9   8       37.47       28.04      6.30 o 
   4   9   8        1.25        1.32      5.42 o 
   5   9   8       46.84       48.85      6.25 o 
   6   9   8       51.97       71.03      6.86 o 
  -1  -2   9       31.76       43.98      5.87 o 
   0  -2   9       10.61       15.83      3.37 o 
   1  -2   9       22.06       21.41      5.16 o 
   2  -2   9        4.52       10.04      3.80 o 
   3  -2   9       10.50       10.19      4.11 o 
   4  -2   9        0.93        1.40      4.48 o 
  -1  -1   9        8.27       14.79      5.09 o 
   0  -1   9      242.13      303.64     13.78 o 
   1  -1   9        0.09       -0.99      2.90 o 
   2  -1   9      126.53      139.46      8.68 o 
   3  -1   9      120.56      123.87      9.05 o 
   4  -1   9        0.69       -5.01      5.22 o 
   5  -1   9      146.33      151.26     10.64 o 
  -2   0   9       74.27       70.36      7.49 o 
  -1   0   9       56.31       35.31      5.73 o 
   0   0   9        0.09        4.52      4.75 o 
   1   0   9       89.83       93.51      7.48 o 
   2   0   9       41.18       49.89      3.83 o 
   3   0   9       43.62       39.08      4.13 o 
   4   0   9       16.49       15.30      4.59 o 
   5   0   9        6.25        4.13      4.70 o 
   6   0   9        7.63        9.46      6.41 o 
  -2   1   9        4.49       10.27      4.63 o 
  -1   1   9       10.07       14.81      5.32 o 
   0   1   9      195.37      199.55     11.40 o 
   1   1   9        0.48        1.64      3.15 o 
   2   1   9      285.39      293.39     12.28 o 
   3   1   9       35.30       34.14      3.41 o 
   4   1   9       54.23       46.30      7.87 o 
   5   1   9      104.46      110.30      5.65 o 
   6   1   9        8.12       12.80      5.76 o 
   7   1   9       16.13       18.90      6.11 o 
  -2   2   9       39.71       41.66      4.24 o 
  -1   2   9      275.55      280.79     13.62 o 
   0   2   9       10.57        4.32      4.78 o 
   1   2   9       33.40       28.01      4.25 o 
   2   2   9       14.84       17.18      3.72 o 
   3   2   9      111.06      102.00      7.34 o 
   4   2   9        3.15        0.01      2.73 o 
   5   2   9        5.58        4.44      4.17 o 
   6   2   9       18.36       12.08      4.39 o 
  -2   3   9        3.26        6.39      5.91 o 
  -1   3   9       87.54       92.19      7.31 o 
   0   3   9        0.08       -4.94      4.94 o 
   1   3   9       50.04       44.11      4.91 o 
   2   3   9      184.48      197.16     10.34 o 
   3   3   9       27.19       30.12      4.70 o 
   4   3   9        4.76        3.29      3.31 o 
   5   3   9        0.43        0.27      3.89 o 
   6   3   9       10.52       18.70      4.04 o 
   7   3   9       22.28       14.20      4.55 o 
  -1   4   9      295.33      309.54     10.09 o 
   0   4   9        5.07        9.81      4.65 o 
   1   4   9        1.61       -1.05      4.38 o 
   2   4   9       22.83       14.31      4.21 o 
   3   4   9        9.73        9.32      3.76 o 
   4   4   9      103.52       93.22      7.39 o 
   5   4   9        4.64        0.38      3.22 o 
   6   4   9        3.56        1.10      4.30 o 
   7   4   9       77.33       71.16      7.32 o 
   8   4   9       27.82       30.57      6.29 o 
  -1   5   9      140.65      153.29     14.12 o 
   0   5   9       42.91       48.49      4.30 o 
   1   5   9       23.22       28.21      4.83 o 
   2   5   9      224.68      227.08     11.43 o 
   3   5   9       41.48       36.41      5.02 o 
   4   5   9        2.06        3.10      3.66 o 
   5   5   9        1.80        2.47      4.07 o 
   6   5   9       94.37      110.32      8.56 o 
   7   5   9       46.96       44.53      6.20 o 
   8   5   9        2.51        4.38      5.84 o 
   0   6   9       34.57       47.76     15.26 o 
   1   6   9       11.10        5.91      5.18 o 
   2   6   9        8.21        6.37      4.80 o 
   3   6   9        3.07        4.11      4.51 o 
   4   6   9       38.96       31.01      5.29 o 
   5   6   9       42.60       40.93      5.17 o 
   6   6   9        7.86        1.46      5.59 o 
   7   6   9       11.69        5.22      5.71 o 
   1   7   9        2.78        2.85      4.16 o 
   2   7   9       60.87       46.81      4.69 o 
   3   7   9       65.54       71.15      7.10 o 
   4   7   9        7.71       12.46      5.16 o 
   5   7   9        5.17        6.27      4.23 o 
   6   7   9       29.90       32.92      6.27 o 
   7   7   9        0.28        2.07      5.82 o 
   2   8   9       38.10       52.85      7.32 o 
   3   8   9        1.27        0.30      6.24 o 
   4   8   9        1.73       -0.69      5.04 o 
   5   8   9        5.97       12.55      4.66 o 
   6   8   9        1.18        2.21      5.67 o 
   1  -1  10      112.73      124.91      9.21 o 
   2  -1  10      124.88       91.22      7.74 o 
   3  -1  10        0.13       -0.32      6.12 o 
   0   0  10       40.64       56.21      7.57 o 
   1   0  10       31.29       35.03      5.02 o 
   2   0  10       47.17       54.16      6.14 o 
   3   0  10        2.25        6.30      5.30 o 
   4   0  10        9.61        9.35      5.28 o 
   0   1  10        2.72        1.08      5.02 o 
   1   1  10        3.28       -3.57      3.77 o 
   2   1  10      284.15      333.72     14.38 o 
   3   1  10       28.99       38.72      5.13 o 
   4   1  10       89.96      100.46      8.22 o 
   5   1  10       49.07       56.96      6.78 o 
   0   2  10       39.31       34.77      5.57 o 
   1   2  10       83.27       96.61      7.99 o 
   2   2  10        3.25       -0.11      4.20 o 
   3   2  10       24.73       24.83      4.30 o 
   4   2  10       34.97       33.27      5.06 o 
   5   2  10       19.13       18.08      4.54 o 
   6   2  10        5.09        0.67      5.94 o 
   0   3  10        3.56       12.00      6.13 o 
   1   3  10        1.12        4.11      5.02 o 
   2   3  10      146.76      136.85      9.23 o 
   3   3  10       46.03       53.97      6.41 o 
   4   3  10       94.31      100.83      8.08 o 
   5   3  10       12.46        4.09      5.03 o 
   6   3  10       37.35       52.05      5.73 o 
   0   4  10        9.02        5.84      4.92 o 
   1   4  10      286.79      281.30     13.70 o 
   2   4  10       19.83       19.12      4.92 o 
   3   4  10        4.43        3.46      3.77 o 
   4   4  10       10.20       17.38      4.61 o 
   5   4  10       57.78       60.08      6.56 o 
   6   4  10        2.10        8.06      4.81 o 
   7   4  10        0.71        2.92      6.82 o 
   1   5  10       14.92        9.32      4.57 o 
   2   5  10        0.00       -0.51      4.43 o 
   3   5  10       73.70       62.51      6.66 o 
   4   5  10       27.46       32.90      5.28 o 
   5   5  10        8.95        7.57      4.78 o 
   6   5  10        0.18        0.30      5.71 o 
   7   5  10       13.35       19.79      5.89 o 
   1   6  10      229.36      263.35     13.63 o 
   2   6  10       38.47       47.67      6.01 o 
   3   6  10        1.15        0.04      5.60 o 
   4   6  10       13.14       13.53      5.69 o 
   5   6  10        5.55        3.77      4.39 o 
   6   6  10       14.56       10.50      5.41 o 
   3   7  10       12.23       10.47      5.84 o 
   4   7  10       42.82       53.22      6.49 o 
   5   7  10        9.17       19.92      6.32 o 
   6   7  10        2.16       13.44      6.60 o 
   3   2  11       22.66       29.10      5.77 o 
   4   2  11       56.36       67.26      7.52 o 
   2   3  11        0.73       -3.25      4.45 o 
   3   3  11        0.21       -0.34      4.73 o 
   4   3  11      134.06      145.19     10.03 o 
   2   4  11        0.18        5.37      6.37 o 
   3   4  11       44.32       40.69      5.56 o 
   4   4  11        4.30        1.19      5.19 o 
   5   4  11        0.24       -4.54      4.54 o 
   3   5  11        2.25        6.89      5.76 o 
   4   5  11       53.73       26.79      6.43 o 
   5   5  11       43.38       44.77      6.12 o 
                                                 
